# Supplementary material for: Exposure to various abscission-promoting treatments suggests substantial ERF subfamily transcription factors involvement in the regulation of cassava leaf abscission
Source: BMC Genomics. 2016 Aug 3;17:538. doi: 10.1186/s12864-016-2845-5 (PMC4973035; doi:10.1186/s12864-016-2845-5)
Supplement: Additional file 2: Table S2. — Putative AP2/ERF genes expressed during ethylene- and water-deficit stress-induced leaf abscission. (XLS 1472 kb) [file 12864_2016_2845_MOESM2_ESM.xls]

## Sheet: 103 AP2 in wd
103 AP2/ERF genes expressed in water-deficit stress induced leaf abscission
Gene ID	T2/T1 q-value(%)	T2/T1 Fold Change	T3/T1 q-value(%)	T3/T1 Fold Change	T4/T1 q-value(%)	T4/T1 Fold Change	T5/T1 q-value(%)	T5/T1 Fold Change	T6/T1 q-value(%)	T6/T1 Fold Change		Probe Set ID	PACID	KEGG_ID	TAIR7_ID	TAIR7_DESCRIPTION	TF_ID	TF_FAMILY	PHYTOZOME TRANSCRIPT NAME	PFAM	PANTHER	KOG	KEGG EC	KEGG ORTHOLOGY	BEST ARABIDOPSIS TAIR10 HIT NAME	BEST ARABIDOPSIS TAIR10 HIT SYMBOL
cassava4.1_001702m	42.3689	1.2174	69.4701	1.0162	52.2277	0.9531	12.6728	1.3008	48.2416	1.0596		cassava4.1_001702M	PACID:17963870	EMEC:7372	AT5G22770.2	ALPHA-ADR (ALPHA-ADAPTIN); BINDING / STRUCTURAL MOLECULE	NA	NA	"PF01602,PF02883,PF02296"	PTHR22780	KOG1077	NA	NA	AT5G22780.1	NA	"ADAPTOR PROTEIN COMPLEX AP-2, ALPHA SUBUNIT"
cassava4.1_003079m	63.5322	0.9994	52.6264	0.9243	35.6309	0.8934	23.7968	1.1854	50.0628	0.984		cassava4.1_003079M	PACID:17986745	EMEC:18796	AT2G32850.2	PROTEIN KINASE FAMILY PROTEIN	NA	NA	PF00069	PTHR22967	KOG1989	2.7.11.1	K08853	AT2G32850.2	NA	PROTEIN KINASE SUPERFAMILY PROTEIN
cassava4.1_003216m	3.46271	1.9641	5.72033	0.4978	0.278721	0.4489	0.219827	0.2991	1.2732	0.5211		cassava4.1_003216M	PACID:17962870	NA	AT4G37750.1	ANT (AINTEGUMENTA); DNA BINDING / TRANSCRIPTION FACTOR	AT4G37750.1	AP2-EREBP	PF00847	NA	NA	NA	K09285	AT4G37750.1	ANT	INTEGRASE-TYPE DNA-BINDING SUPERFAMILY PROTEIN
cassava4.1_003308m	11.7809	1.5433	33.5483	0.7585	1.13827	0.6092	0.578378	0.4367	1.92647	0.6821		cassava4.1_003308M	PACID:17984560	NA	AT4G37750.1	ANT (AINTEGUMENTA); DNA BINDING / TRANSCRIPTION FACTOR	AT4G37750.1	AP2-EREBP	PF00847	NA	NA	NA	NA	AT4G37750.1	ANT	INTEGRASE-TYPE DNA-BINDING SUPERFAMILY PROTEIN
cassava4.1_003598m	68.5237	1.0513	29.314	0.6833	2.03624	0.4467	0.822122	0.3678	1.45036	0.4765		cassava4.1_003598M	PACID:17977084	NA	AT4G37750.1	ANT (AINTEGUMENTA); DNA BINDING / TRANSCRIPTION FACTOR	AT4G37750.1	AP2-EREBP	PF00847	NA	NA	NA	NA	AT4G37750.1	ANT	INTEGRASE-TYPE DNA-BINDING SUPERFAMILY PROTEIN
cassava4.1_004734m	56.3533	1.2453	62.6648	0.9514	3.82201	0.6174	39.7489	0.8829	11.2782	0.7068		cassava4.1_004734M	PACID:17979883	NA	AT5G57390.1	AIL5 (AINTEGUMENTA-LIKE 5); DNA BINDING / TRANSCRIPTION FACTOR	AT5G57390.1	AP2-EREBP	PF00847	NA	NA	NA	K09285	AT5G57390.1	AIL5	AINTEGUMENTA-LIKE 5
cassava4.1_005852m	38.4562	1.4095	17.4058	0.6498	9.67986	0.6188	48.2714	0.9446	49.8141	1.0864		cassava4.1_005852M	PACID:17975365	EMEC:20270	AT4G36920.1	AP2 (APETALA 2); TRANSCRIPTION FACTOR	AT4G36920.1	AP2-EREBP	PF00847	NA	NA	NA	K09284	AT4G36920.1	AP2	INTEGRASE-TYPE DNA-BINDING SUPERFAMILY PROTEIN
cassava4.1_005961m	25.8745	0.6883	0.388544	0.2472	0	0.1263	0	0.1472	0	0.137		cassava4.1_005961M	PACID:17973733	EMEC:21139	AT2G28550.2	TOE1 (TARGET OF EAT1 1); DNA BINDING / TRANSCRIPTION FACTOR	AT2G28550.2	AP2-EREBP	PF00847	NA	NA	NA	NA	AT4G36920.1	AP2	INTEGRASE-TYPE DNA-BINDING SUPERFAMILY PROTEIN
cassava4.1_006005m	28.077	1.4021	3.52968	0.5864	0.136846	0.4951	4.42454	0.7458	0.116191	0.5467		cassava4.1_006005M	PACID:17991704	EMEC:16707	AT2G28550.2	TOE1 (TARGET OF EAT1 1); DNA BINDING / TRANSCRIPTION FACTOR	AT2G28550.2	AP2-EREBP	PF00847	NA	NA	NA	NA	AT2G28550.3	RAP2.7	RELATED TO AP2.7
cassava4.1_006069m	63.7459	1.1067	1.95131	0.5256	0.0578322	0.351	1.96727	0.6313	0	0.3923		cassava4.1_006069M	PACID:17980890	EMEC:16707	AT5G60120.1	TOE2 (TARGET OF EAT1 2); DNA BINDING / TRANSCRIPTION FACTOR	AT5G60120.1	AP2-EREBP	PF00847	NA	NA	NA	K09284	AT2G28550.3	RAP2.7	RELATED TO AP2.7
cassava4.1_007151m	12.1076	1.5648	50.7212	0.8658	15.7708	0.7877	1.96727	1.6419	43.2215	1.1011		cassava4.1_007151M	PACID:17972557	EMEC:21139	AT2G28550.2	TOE1 (TARGET OF EAT1 1); DNA BINDING / TRANSCRIPTION FACTOR	AT2G28550.2	AP2-EREBP	PF00847	NA	NA	NA	NA	AT2G28550.1	RAP2.7	RELATED TO AP2.7
cassava4.1_007311m			0	22.0172	0	18.5393	0	132.655	0	97.3946		cassava4.1_007311M	PACID:17987884	EMEC:7591	AT5G64750.1	ABR1 (ABA REPRESSOR1); DNA BINDING / TRANSCRIPTION FACTOR	AT5G64750.1	AP2-EREBP	PF00847	NA	NA	NA	NA	AT2G33710.1	NA	INTEGRASE-TYPE DNA-BINDING SUPERFAMILY PROTEIN
cassava4.1_007457m					0	16.9786	0	23.4243	0	20.5298		cassava4.1_007457M	PACID:17960054	EMEC:7591	AT5G64750.1	ABR1 (ABA REPRESSOR1); DNA BINDING / TRANSCRIPTION FACTOR	AT5G64750.1	AP2-EREBP	PF00847	NA	NA	NA	NA	AT2G33710.2	NA	INTEGRASE-TYPE DNA-BINDING SUPERFAMILY PROTEIN
cassava4.1_007488m	18.5276	0.6891	27.3373	0.7563	11.7473	0.7101	0.190547	0.4168	0.0540261	0.3861		cassava4.1_007488M	PACID:17993584	NA	AT2G41710.1	"OVULE DEVELOPMENT PROTEIN, PUTATIVE"	AT2G41710.1	AP2-EREBP	PF00847	NA	NA	NA	K09285	AT2G41710.1	NA	INTEGRASE-TYPE DNA-BINDING SUPERFAMILY PROTEIN
cassava4.1_008857m	58.5268	0.9043	69.4701	1.0294	56.9112	0.949	43.7734	1.1371	51.5355	0.9892		cassava4.1_008857M	PACID:17993679	EMEC:18100	NA	NA	AT3G11020.1	AP2-EREBP	PF00847	NA	NA	NA	NA	AT2G40340.1	DREB2C	INTEGRASE-TYPE DNA-BINDING SUPERFAMILY PROTEIN
cassava4.1_008867m	16.9704	0.6284	3.43799	0.3924	0.0578322	0.3049	0	0.185	0.0540261	0.2784		cassava4.1_008867M	PACID:17978817	EMEC:17193	AT3G14230.3	RAP2.2; DNA BINDING / TRANSCRIPTION FACTOR	AT3G14230.3	AP2-EREBP	PF00847	NA	NA	NA	NA	AT5G19790.1	RAP2.11	RELATED TO AP2 11
cassava4.1_009529m	28.077	0.7838	54.0461	0.8944	37.4364	0.8616	6.36843	0.7367	17.5066	0.7859		cassava4.1_009529M	PACID:17970181	EMEC:9426	AT3G14230.3	RAP2.2; DNA BINDING / TRANSCRIPTION FACTOR	AT3G14230.3	AP2-EREBP	PF00847	NA	NA	NA	K09286	AT1G53910.1	RAP2.12	RELATED TO AP2 12
cassava4.1_009652m	59.1131	0.9337	43.4876	0.8376	30.7935	0.8399	13.7443	0.7873	16.8079	0.7714		cassava4.1_009652M	PACID:17973127	EMEC:9897	AT2G47520.1	"AP2 DOMAIN-CONTAINING TRANSCRIPTION FACTOR, PUTATIVE"	AT3G14230.3	AP2-EREBP	PF00847	NA	NA	NA	NA	AT1G53910.1	RAP2.12	RELATED TO AP2 12
cassava4.1_010068m	2.03449	4.4932	13.4269	2.421	1.41184	2.8298	3.3935	2.8018	0.118441	4.9585		cassava4.1_010068M	PACID:17962687	EMEC:6857	AT4G01500.1	NGA4 (NGATHA4); TRANSCRIPTION FACTOR	AT4G01500.1	ABI3VP1	"PF00847,PF02362"	NA	NA	NA	K09287	AT1G25560.1	TEM1	AP2/B3 TRANSCRIPTION FACTOR FAMILY PROTEIN
cassava4.1_010102m	7.37142	1.5776	69.4701	1.0285	48.7805	1.1341	23.7968	1.207	4.89465	1.3471		cassava4.1_010102M	PACID:17971805	EMEC:2288	AT4G39780.1	"AP2 DOMAIN-CONTAINING TRANSCRIPTION FACTOR, PUTATIVE"	AT4G39780.1	AP2-EREBP	PF00847	NA	NA	NA	K09286	AT1G78080.1	RAP2.4	RELATED TO AP2 4
cassava4.1_010157m	16.9704	1.8122	54.0461	1.3428	24.3493	1.4248	3.21366	1.9774	1.22003	2.055		cassava4.1_010157M	PACID:17968962	EMEC:6857	AT4G01500.1	NGA4 (NGATHA4); TRANSCRIPTION FACTOR	AT4G01500.1	ABI3VP1	"PF00847,PF02362"	NA	NA	NA	K09287	AT1G25560.1	TEM1	AP2/B3 TRANSCRIPTION FACTOR FAMILY PROTEIN
cassava4.1_010367m	43.9672	0.8393	28.0875	0.7111	0.500788	0.4379	0.0854181	0.4744	0.0540261	0.3488		cassava4.1_010367M	PACID:17988694	EMEC:1185	AT4G39780.1	"AP2 DOMAIN-CONTAINING TRANSCRIPTION FACTOR, PUTATIVE"	AT4G39780.1	AP2-EREBP	PF00847	NA	NA	NA	NA	AT1G78080.1	RAP2.4	RELATED TO AP2 4
cassava4.1_010512m	41.5618	1.1822	55.8921	1.1392	22.6734	1.2128	20.0803	1.1459	46.0157	0.9536		cassava4.1_010512M	PACID:17969161	EMEC:7082	AT3G25890.2	"AP2 DOMAIN-CONTAINING TRANSCRIPTION FACTOR, PUTATIVE"	AT3G25890.2	AP2-EREBP	PF00847	NA	NA	NA	NA	AT3G25890.1	NA	INTEGRASE-TYPE DNA-BINDING SUPERFAMILY PROTEIN
cassava4.1_010526m	26.4831	0.6529	55.2276	0.9016	7.47722	0.7513	36.396	0.9	26.225	0.8207		cassava4.1_010526M	PACID:17983904	EMEC:353	AT1G64380.1	"AP2 DOMAIN-CONTAINING TRANSCRIPTION FACTOR, PUTATIVE"	AT1G64380.1	AP2-EREBP	PF00847	NA	NA	NA	NA	AT1G78080.1	RAP2.4	RELATED TO AP2 4
cassava4.1_010887m	0.369646	32.9575	2.66495	13.4783			0.0936946	32.9262	0.0410168	46.3179		cassava4.1_010887M	PACID:17971239	EMEC:21087	AT5G64750.1	ABR1 (ABA REPRESSOR1); DNA BINDING / TRANSCRIPTION FACTOR	AT5G64750.1	AP2-EREBP	PF00847	NA	NA	NA	NA	AT5G64750.1	ABR1	INTEGRASE-TYPE DNA-BINDING SUPERFAMILY PROTEIN
cassava4.1_011246m							0.0358199	13.7764	0	10.4227		cassava4.1_011246M	PACID:17989934	EMEC:20900	AT5G53290.1	CRF3 (CYTOKININ RESPONSE FACTOR 3); DNA BINDING / TRANSCRIPTION FACTOR	AT5G53290.1	AP2-EREBP	PF00847	NA	NA	NA	NA	AT4G27950.1	CRF4	CYTOKININ RESPONSE FACTOR 4
cassava4.1_012390m	0	2.8911	65.0167	1.1465	11.7473	1.4329	1.74395	2.5302	0.730685	2.1207		cassava4.1_012390M	PACID:17981546	EMEC:20744	AT2G47520.1	"AP2 DOMAIN-CONTAINING TRANSCRIPTION FACTOR, PUTATIVE"	AT2G47520.1	AP2-EREBP	PF00847	NA	NA	NA	NA	AT2G47520.1	HRE2	INTEGRASE-TYPE DNA-BINDING SUPERFAMILY PROTEIN
cassava4.1_012438m	0.179333	5.2589	3.43799	2.7926	0.0447785	4.8683			0.402097	3.1252		cassava4.1_012438M	PACID:17970747	EMEC:3196	AT1G64380.1	"AP2 DOMAIN-CONTAINING TRANSCRIPTION FACTOR, PUTATIVE"	AT1G64380.1	AP2-EREBP	PF00847	NA	NA	NA	NA	AT1G64380.1	NA	INTEGRASE-TYPE DNA-BINDING SUPERFAMILY PROTEIN
cassava4.1_012714m	11.2226	0.4509	62.3114	0.9302	50.966	0.8623	0.274225	0.3532	0.526238	0.4468		cassava4.1_012714M	PACID:17976359	EMEC:3415	NA	NA	AT5G47230.1	AP2-EREBP	PF00847	NA	NA	NA	NA	AT5G47230.1	ERF5	ETHYLENE RESPONSIVE ELEMENT BINDING FACTOR 5
cassava4.1_013138m	11.5244	2.9862							0.825913	3.5683		cassava4.1_013138M	PACID:17978862	EMEC:1461	AT4G17500.1	ATERF-1 (ETHYLENE RESPONSIVE ELEMENT BINDING FACTOR 1); DNA BINDING / TRANSCRIPTION FACTOR/ TRANSCRIPTIONAL ACTIVATOR	AT4G17500.1	AP2-EREBP	PF00847	NA	NA	NA	K09286	AT4G17500.1	ERF-1	ETHYLENE RESPONSIVE ELEMENT BINDING FACTOR 1
cassava4.1_013214m	14.0158	0.7313	60.3592	1.1761	41.0221	1.2446	11.2004	0.8278	43.2215	0.9418		cassava4.1_013214M	PACID:17985280	EMEC:2095	NA	NA	AT3G23220.1	AP2-EREBP	PF00847	NA	NA	NA	NA	AT5G51190.1	NA	INTEGRASE-TYPE DNA-BINDING SUPERFAMILY PROTEIN
cassava4.1_013315m	15.5715	0.696	47.6066	0.8591	59.3986	0.9983	0.0527939	0.3512	5.15938	0.6685		cassava4.1_013315M	PACID:17964587	EMEC:20922	NA	NA	NA	NA	PF00847	NA	NA	NA	NA	AT5G51190.1	NA	INTEGRASE-TYPE DNA-BINDING SUPERFAMILY PROTEIN
cassava4.1_013506m	2.38445	3.7734	16.2017	2.2257	8.64132	2.0564	24.4747	1.5863	7.10433	2.0141		cassava4.1_013506M	PACID:17964236	EMEC:548	AT1G77200.1	"AP2 DOMAIN-CONTAINING TRANSCRIPTION FACTOR TINY, PUTATIVE"	AT1G77200.1	AP2-EREBP	PF00847	NA	NA	NA	NA	AT5G11590.1	TINY2	INTEGRASE-TYPE DNA-BINDING SUPERFAMILY PROTEIN
cassava4.1_013880m	68.5237	1.0464	67.963	1.0459	1.24095	1.4501	11.2004	1.2477	3.10619	1.4299		cassava4.1_013880M	PACID:17961871	EMEC:10016	AT2G47520.1	"AP2 DOMAIN-CONTAINING TRANSCRIPTION FACTOR, PUTATIVE"	AT2G47520.1	AP2-EREBP	PF00847	NA	NA	NA	K09286	AT3G16770.1	EBP	ETHYLENE-RESPONSIVE ELEMENT BINDING PROTEIN
cassava4.1_013886m	14.4373	0.5991	9.57266	0.6434	0.0411813	0.4294	0.123425	0.4566	0	0.2367		cassava4.1_013886M	PACID:17974671	EMEC:2509	AT5G51990.1	CBF4/DREB1D (C- REPEAT-BINDING FACTOR 4); DNA BINDING / TRANSCRIPTION FACTOR/ TRANSCRIPTIONAL ACTIVATOR	AT5G51990.1	AP2-EREBP	PF00847	NA	NA	NA	NA	AT5G11590.1	TINY2	INTEGRASE-TYPE DNA-BINDING SUPERFAMILY PROTEIN
cassava4.1_014137m	0.717332	9.8555	0.747688	8.7142	0.0447785	13.4189	4.42454	3.5685	0.187358	8.1472		cassava4.1_014137M	PACID:17968843	EMEC:9655	AT5G44210.1	ATERF-9/ATERF9/ERF9 (ERF DOMAIN PROTEIN 9); DNA BINDING / TRANSCRIPTION FACTOR/ TRANSCRIPTIONAL REPRESSOR	AT5G44210.1	AP2-EREBP	PF00847	NA	NA	NA	NA	AT4G34410.1	RRTF1	REDOX RESPONSIVE TRANSCRIPTION FACTOR 1
cassava4.1_014267m	47.9009	1.488	17.9626	2.0502	0.30325	3.4084	0.397463	3.6792	0.402097	3.0802		cassava4.1_014267M	PACID:17979628	EMEC:10016	AT1G68550.2	"AP2 DOMAIN-CONTAINING TRANSCRIPTION FACTOR, PUTATIVE"	AT1G68550.2	AP2-EREBP	PF00847	NA	NA	NA	K09286	AT3G16770.1	EBP	ETHYLENE-RESPONSIVE ELEMENT BINDING PROTEIN
cassava4.1_014544m	5.43737	2.357	26.1227	1.5858	9.1592	0.7033	0.502766	2.528	0.472812	2.233		cassava4.1_014544M	PACID:17980768	EMEC:5108	AT5G44210.1	ATERF-9/ATERF9/ERF9 (ERF DOMAIN PROTEIN 9); DNA BINDING / TRANSCRIPTION FACTOR/ TRANSCRIPTIONAL REPRESSOR	AT5G44210.1	AP2-EREBP	PF00847	NA	NA	NA	NA	AT5G44210.1	ERF9	ERF DOMAIN PROTEIN 9
cassava4.1_014632m	35.172	1.5958	0	7.3904	0	16.5659	0	15.6153	0	20.2608		cassava4.1_014632M	PACID:17977803	EMEC:7519	AT5G13330.1	RAP2.6L (RELATED TO AP2 6L); DNA BINDING / TRANSCRIPTION FACTOR	AT5G13330.1	AP2-EREBP	PF00847	NA	NA	NA	NA	AT5G13330.1	RAP2.6L	RELATED TO AP2 6L
cassava4.1_014695m	39.2365	0.8106	38.9494	1.2807	2.272	1.6535	52.3934	0.9983	3.41525	1.5284		cassava4.1_014695M	PACID:17963001	EMEC:21165	NA	NA	NA	NA	PF00847	NA	NA	NA	NA	AT1G49120.1	NA	INTEGRASE-TYPE DNA-BINDING SUPERFAMILY PROTEIN
cassava4.1_014721m	24.4522	1.8053	8.83641	2.188	0.155984	2.9608	42.1809	1.2574	6.03909	1.7854		cassava4.1_014721M	PACID:17970026	EMEC:7075	AT5G44210.1	ATERF-9/ATERF9/ERF9 (ERF DOMAIN PROTEIN 9); DNA BINDING / TRANSCRIPTION FACTOR/ TRANSCRIPTIONAL REPRESSOR	AT5G44210.1	AP2-EREBP	PF00847	NA	NA	NA	NA	AT3G15210.1	ERF4	ETHYLENE RESPONSIVE ELEMENT BINDING FACTOR 4
cassava4.1_015176m	61.9013	1.1464	65.5668	1.1296	61.8651	1.0013	52.0317	1.0341	33.9274	0.8845		cassava4.1_015176M	PACID:17980270	EMEC:14006	NA	NA	NA	NA	PF00847	NA	NA	NA	NA	AT3G20310.1	ERF7	ETHYLENE RESPONSE FACTOR 7
cassava4.1_015177m	63.5322	0.986	68.7156	1.0508	57.3652	0.9718	3.78442	0.7179	15.5786	0.803		cassava4.1_015177M	PACID:17988887	EMEC:7850	NA	NA	NA	NA	PF00847	NA	NA	NA	NA	AT1G50640.1	ERF3	ETHYLENE RESPONSIVE ELEMENT BINDING FACTOR 3
cassava4.1_015180m	0.421224	2.2216	42.6888	1.2453	1.64486	1.5482	0.0936946	2.1988	0.0167259	2.6046		cassava4.1_015180M	PACID:17985331	EMEC:2433	AT5G07580.1	DNA BINDING / TRANSCRIPTION FACTOR	AT5G47230.1	AP2-EREBP	PF00847	NA	NA	NA	NA	AT5G07580.1	NA	INTEGRASE-TYPE DNA-BINDING SUPERFAMILY PROTEIN
cassava4.1_015207m	39.2365	0.8471	33.5483	0.7817	9.67986	0.7397	7.39426	0.7246	0.825913	0.5836		cassava4.1_015207M	PACID:17971579	EMEC:21638	AT4G13040.2	AP2 DOMAIN-CONTAINING TRANSCRIPTION FACTOR FAMILY PROTEIN	AT4G13040.2	AP2-EREBP	PF00847	NA	NA	NA	NA	AT4G13040.3	NA	INTEGRASE-TYPE DNA-BINDING SUPERFAMILY PROTEIN
cassava4.1_015279m	68.5237	1.0095	54.0461	1.1365	39.2158	1.1287	14.9243	1.2303	30.0683	1.1297		cassava4.1_015279M	PACID:17967544	EMEC:1848	AT1G50640.1	ATERF3/ERF3 (ETHYLENE RESPONSIVE ELEMENT BINDING FACTOR 3); DNA BINDING / PROTEIN BINDING / TRANSCRIPTION FACTOR/ TRANSCRIPTIONAL REPRESSOR	AT1G50640.1	AP2-EREBP	PF00847	NA	NA	NA	NA	AT3G20310.1	ERF7	ETHYLENE RESPONSE FACTOR 7
cassava4.1_015296m	61.9013	0.9625	53.3358	0.8829	36.6338	0.8354	44.7396	0.9319	13.5952	0.7788		cassava4.1_015296M	PACID:17972452	EMEC:21638	AT4G13040.2	AP2 DOMAIN-CONTAINING TRANSCRIPTION FACTOR FAMILY PROTEIN	AT4G13040.2	AP2-EREBP	PF00847	NA	NA	NA	NA	AT4G13040.1	NA	INTEGRASE-TYPE DNA-BINDING SUPERFAMILY PROTEIN
cassava4.1_015301m	38.4562	1.9778	38.9494	2.0236	1.74376	3.6335	52.6718	1.0706	32.5235	1.6109		cassava4.1_015301M	PACID:17991359	EMEC:15966	AT1G21910.1	AP2 DOMAIN-CONTAINING TRANSCRIPTION FACTOR FAMILY PROTEIN	AT1G21910.1	AP2-EREBP	PF00847	NA	NA	NA	NA	AT1G21910.1	NA	INTEGRASE-TYPE DNA-BINDING SUPERFAMILY PROTEIN
cassava4.1_015361m	1.65466	6.0411	4.10592	4.5336	1.13827	4.4982	12.6728	2.3361	0.825913	4.6354		cassava4.1_015361M	PACID:17985528	EMEC:9893	AT5G51990.1	CBF4/DREB1D (C- REPEAT-BINDING FACTOR 4); DNA BINDING / TRANSCRIPTION FACTOR/ TRANSCRIPTIONAL ACTIVATOR	AT5G51990.1	AP2-EREBP	PF00847	NA	NA	NA	K09286	AT5G51990.1	CBF4	C-REPEAT-BINDING FACTOR 4
cassava4.1_015402m	0	5.8095	0.106225	4.5715	0.0899972	4.2573	1.16335	3.2054	0.028316	5.262		cassava4.1_015402M	PACID:17960844	NA	NA	NA	NA	NA	PF00847	NA	NA	NA	NA	AT5G52020.1	NA	INTEGRASE-TYPE DNA-BINDING SUPERFAMILY PROTEIN
cassava4.1_015499m	58.5268	1.1656	68.2167	1.0759	51.6365	0.9139	2.61905	0.7014	8.7299	0.6958		cassava4.1_015499M	PACID:17970256	EMEC:201	AT3G15210.1	ATERF-4/ATERF4/ERF4/RAP2.5 (ETHYLENE RESPONSIVE ELEMENT BINDING FACTOR 4); DNA BINDING / PROTEIN BINDING / TRANSCRIPTION FACTOR/ TRANSCRIPTIONAL REPRESSOR	AT3G15210.1	AP2-EREBP	PF00847	NA	NA	NA	NA	AT3G15210.1	ERF4	ETHYLENE RESPONSIVE ELEMENT BINDING FACTOR 4
cassava4.1_015673m	53.0491	1.4612	32.0268	1.7036	25.1175	0.7943	0.164566	0.2363	5.44939	1.4106		cassava4.1_015673M	PACID:17968366	EMEC:4109	AT3G23240.1	ATERF1/ERF1 (ETHYLENE RESPONSE FACTOR 1); DNA BINDING / TRANSCRIPTION FACTOR/ TRANSCRIPTIONAL ACTIVATOR	AT3G23240.1	AP2-EREBP	PF00847	NA	NA	NA	NA	AT3G23240.1	ERF1	ETHYLENE RESPONSE FACTOR 1
cassava4.1_015843m	4.88914	4.6985	5.72033	4.5448	0.797224	5.5481	51.295	0.9543	9.6828	2.6204		cassava4.1_015843M	PACID:17960806	EMEC:9810	AT5G51990.1	CBF4/DREB1D (C- REPEAT-BINDING FACTOR 4); DNA BINDING / TRANSCRIPTION FACTOR/ TRANSCRIPTIONAL ACTIVATOR	AT5G51990.1	AP2-EREBP	PF00847	NA	NA	NA	K09286	AT5G51990.1	CBF4	C-REPEAT-BINDING FACTOR 4
cassava4.1_015856m	6.05557	1.9829	0.405585	4.1409	0	7.1394	0.186317	3.8272	0	9.8903		cassava4.1_015856M	PACID:17993557	EMEC:3151	AT2G31230.1	ATERF15 (ETHYLENE-RESPONSIVE ELEMENT BINDING FACTOR 15); DNA BINDING / TRANSCRIPTION FACTOR/ TRANSCRIPTIONAL ACTIVATOR	AT2G31230.1	AP2-EREBP	PF00847	NA	NA	NA	NA	AT3G23240.1	ERF1	ETHYLENE RESPONSE FACTOR 1
cassava4.1_016167m	20.0689	0.5908	0.201827	0.1264	0	0.0442	0	0.0201	0	0.0209		cassava4.1_016167M	PACID:17984907	EMEC:21314	AT1G15360.1	SHN1/WIN1 (SHINE1); DNA BINDING / TRANSCRIPTION FACTOR	AT1G15360.1	AP2-EREBP	PF00847	NA	NA	NA	NA	AT1G15360.1	SHN1	INTEGRASE-TYPE DNA-BINDING SUPERFAMILY PROTEIN
cassava4.1_016343m	17.8888	0.3379	43.4876	0.6657	5.55343	0.4709	0.315723	0.2422	0.198728	0.293		cassava4.1_016343M	PACID:17965263	EMEC:7454	NA	NA	AT1G71450.1	AP2-EREBP	PF00847	NA	NA	NA	NA	AT1G19210.1	NA	INTEGRASE-TYPE DNA-BINDING SUPERFAMILY PROTEIN
cassava4.1_016485m	0	3.32	0.606323	2.2727	0	6.7459	0.822122	1.5627	0	5.1824		cassava4.1_016485M	PACID:17985863	EMEC:9188	AT5G25190.1	"ETHYLENE-RESPONSIVE ELEMENT-BINDING PROTEIN, PUTATIVE"	AT5G25190.1	AP2-EREBP	PF00847	NA	NA	NA	NA	AT5G25190.1	NA	INTEGRASE-TYPE DNA-BINDING SUPERFAMILY PROTEIN
cassava4.1_016924m	68.5237	1.0261	44.8554	0.9016	61.8651	1.0174	24.4747	0.8575	4.64162	0.8331		cassava4.1_016924M	PACID:17985384	EMEC:3051	AT4G06746.1	RAP2.9 (RELATED TO AP2 9); TRANSCRIPTION FACTOR	AT4G06746.1	AP2-EREBP	PF00847	NA	NA	NA	NA	AT5G67190.1	DEAR2	DREB AND EAR MOTIF PROTEIN 2
cassava4.1_017022m	24.4522	0.637	2.2519	0.2725	0	0.1394	0	0.092	0	0.1095		cassava4.1_017022M	PACID:17983615	EMEC:21314	AT1G15360.1	SHN1/WIN1 (SHINE1); DNA BINDING / TRANSCRIPTION FACTOR	AT1G15360.1	AP2-EREBP	PF00847	NA	NA	NA	NA	AT5G25390.2	SHN2	INTEGRASE-TYPE DNA-BINDING SUPERFAMILY PROTEIN
cassava4.1_017103m	56.3533	1.2306	2.17973	1.8552	0.0293129	3.8112	0	3.8201	0	3.9972		cassava4.1_017103M	PACID:17969972	EMEC:1847	AT5G47220.1	ATERF-2/ATERF2/ERF2 (ETHYLENE RESPONSE FACTOR 2); DNA BINDING / TRANSCRIPTION FACTOR/ TRANSCRIPTIONAL ACTIVATOR	AT5G47220.1	AP2-EREBP	PF00847	NA	NA	NA	NA	AT3G23240.1	ERF1	ETHYLENE RESPONSE FACTOR 1
cassava4.1_018002m	62.7901	1.2692	69.4701	1.0868					32.5235	0.7764		cassava4.1_018002M	PACID:17969979	EMEC:1390	AT1G28360.1	ATERF12/ERF12 (ERF DOMAIN PROTEIN 12); DNA BINDING / TRANSCRIPTION FACTOR/ TRANSCRIPTIONAL REPRESSOR	AT1G28360.1	AP2-EREBP	PF00847	NA	NA	NA	NA	AT1G28360.1	ERF12	ERF DOMAIN PROTEIN 12
cassava4.1_018072m	45.4553	0.8637	0	3.3803	0	3.4516	0	6.1402	0	3.0987		cassava4.1_018072M	PACID:17992770	EMEC:11418	AT1G74930.1	"AP2 DOMAIN-CONTAINING TRANSCRIPTION FACTOR, PUTATIVE"	AT1G74930.1	AP2-EREBP	PF00847	NA	NA	NA	NA	AT1G74930.1	ORA47	INTEGRASE-TYPE DNA-BINDING SUPERFAMILY PROTEIN
cassava4.1_020911m	55.7721	0.826	57.0215	0.864	15.7708	1.8318	3.97751	0.4943	48.8704	1.1446		cassava4.1_020911M	PACID:17959835	EMEC:20621	AT5G25190.1	"ETHYLENE-RESPONSIVE ELEMENT-BINDING PROTEIN, PUTATIVE"	AT5G25190.1	AP2-EREBP	PF00847	NA	NA	NA	NA	AT5G25190.1	NA	INTEGRASE-TYPE DNA-BINDING SUPERFAMILY PROTEIN
cassava4.1_021785m	34.3779	0.7748	52.6264	1.229	4.46522	1.5485	28.2073	1.2446	53.0489	1.0067		cassava4.1_021785M	PACID:17990430	NA	AT1G16060.1	"OVULE DEVELOPMENT PROTEIN, PUTATIVE"	AT1G16060.1	AP2-EREBP	PF00847	NA	NA	NA	K09285	AT1G16060.1	ADAP	ARIA-INTERACTING DOUBLE AP2 DOMAIN PROTEIN
cassava4.1_021971m	64.1061	1.2359	0.694814	0.4856	0	0.1907	19.419	0.8426	0	0.2008		cassava4.1_021971M	PACID:17988946	NA	AT3G60490.1	"AP2 DOMAIN-CONTAINING TRANSCRIPTION FACTOR TINY, PUTATIVE"	AT3G60490.1	AP2-EREBP	PF00847	NA	NA	NA	NA	AT2G44940.1	NA	INTEGRASE-TYPE DNA-BINDING SUPERFAMILY PROTEIN
cassava4.1_022027m	8.22448	2.0852	69.4701	1.0657	54.481	1.174	23.7968	0.7122	9.17204	1.6688		cassava4.1_022027M	PACID:17976459	EMEC:1461	AT5G47220.1	ATERF-2/ATERF2/ERF2 (ETHYLENE RESPONSE FACTOR 2); DNA BINDING / TRANSCRIPTION FACTOR/ TRANSCRIPTIONAL ACTIVATOR	AT5G47220.1	AP2-EREBP	PF00847	NA	NA	NA	K09286	AT4G17500.1	ERF-1	ETHYLENE RESPONSIVE ELEMENT BINDING FACTOR 1
cassava4.1_022726m	22.9452	1.4453	40.5111	1.3149	5.83568	1.4961	12.6728	1.3167	14.2536	1.3342		cassava4.1_022726M	PACID:17962843	EMEC:7082	AT1G68550.2	"AP2 DOMAIN-CONTAINING TRANSCRIPTION FACTOR, PUTATIVE"	AT1G68550.2	AP2-EREBP	PF00847	NA	NA	NA	NA	AT3G25890.1	NA	INTEGRASE-TYPE DNA-BINDING SUPERFAMILY PROTEIN
cassava4.1_022781m			1.03907	4.4423	0.30325	5.363	4.42454	3.5619	0.18394	6.7962		cassava4.1_022781M	PACID:17962092	EMEC:3151	AT2G44840.1	ATERF13/EREBP (ETHYLENE-RESPONSIVE ELEMENT BINDING FACTOR 13); DNA BINDING / TRANSCRIPTION FACTOR	AT2G44840.1	AP2-EREBP	PF00847	NA	NA	NA	K14516	AT3G23240.1	ERF1	ETHYLENE RESPONSE FACTOR 1
cassava4.1_023527m	56.3533	1.2229	65.5668	0.986	59.3986	0.9896	19.419	1.2665	41.6596	1.1779		cassava4.1_023527M	PACID:17988517	EMEC:1504	AT4G39780.1	"AP2 DOMAIN-CONTAINING TRANSCRIPTION FACTOR, PUTATIVE"	AT4G39780.1	AP2-EREBP	PF00847	NA	NA	NA	NA	AT1G78080.1	RAP2.4	RELATED TO AP2 4
cassava4.1_023697m	2.26408	4.5163	15.0308	2.9109	3.19246	2.5597	0.475006	4.398	0.0572858	6.3907		cassava4.1_023697M	PACID:17980763	EMEC:220	AT1G28360.1	ATERF12/ERF12 (ERF DOMAIN PROTEIN 12); DNA BINDING / TRANSCRIPTION FACTOR/ TRANSCRIPTIONAL REPRESSOR	AT1G28360.1	AP2-EREBP	PF00847	NA	NA	NA	NA	AT1G28360.1	ERF12	ERF DOMAIN PROTEIN 12
cassava4.1_023719m	0	175.958	0	55.1232	0	99.6897	0	122.541	0	216.428		cassava4.1_023719M	PACID:17968221	EMEC:20359	NA	NA	NA	NA	PF00847	NA	NA	NA	NA	AT5G51990.1	CBF4	C-REPEAT-BINDING FACTOR 4
cassava4.1_023728m	13.708	0.4534	41.2348	0.8112	61.8651	1.0146	1.28379	0.534	32.5235	0.8506		cassava4.1_023728M	PACID:17987297	NA	AT1G80580.1	ETHYLENE-RESPONSIVE ELEMENT-BINDING FAMILY PROTEIN	AT1G80580.1	AP2-EREBP	PF00847	NA	NA	NA	NA	AT1G12980.1	ESR1	INTEGRASE-TYPE DNA-BINDING SUPERFAMILY PROTEIN
cassava4.1_023792m			0	11.9615	0	33.4942	0	19.0446	0	39.7414		cassava4.1_023792M	PACID:17978642	EMEC:7519	AT5G61890.1	AP2 DOMAIN-CONTAINING TRANSCRIPTION FACTOR FAMILY PROTEIN	AT5G61890.1	AP2-EREBP	PF00847	NA	NA	NA	NA	AT5G61890.1	NA	INTEGRASE-TYPE DNA-BINDING SUPERFAMILY PROTEIN
cassava4.1_023899m									0.0410168	2.7688		cassava4.1_023899M	PACID:17974543	EMEC:21165	NA	NA	NA	NA	PF00847	NA	NA	NA	NA	AT1G68550.1	NA	INTEGRASE-TYPE DNA-BINDING SUPERFAMILY PROTEIN
cassava4.1_025181m	26.4831	1.6156	29.314	1.5653	2.272	2.0049						cassava4.1_025181M	PACID:17986048	EMEC:20900	AT4G23750.2	CRF2 (CYTOKININ RESPONSE FACTOR 2); DNA BINDING / TRANSCRIPTION FACTOR	AT4G23750.2	AP2-EREBP	PF00847	NA	NA	NA	NA	AT4G23750.1	CRF2	CYTOKININ RESPONSE FACTOR 2
cassava4.1_025233m	1.65466	2.6295	1.25875	2.8019	0	6.6354	0	5.2416	0	7.1545		cassava4.1_025233M	PACID:17974496	NA	AT1G16060.1	"OVULE DEVELOPMENT PROTEIN, PUTATIVE"	AT1G16060.1	AP2-EREBP	PF00847	NA	NA	NA	K09285	AT1G79700.2	NA	INTEGRASE-TYPE DNA-BINDING SUPERFAMILY PROTEIN
cassava4.1_025425m	47.9009	0.8624	1.79173	0.4886	0.310681	0.4592	0.0527939	0.3964	0	0.2941		cassava4.1_025425M	PACID:17964034	NA	AT5G60120.1	TOE2 (TARGET OF EAT1 2); DNA BINDING / TRANSCRIPTION FACTOR	AT5G60120.1	AP2-EREBP	PF00847	NA	NA	NA	K09284	AT2G28550.3	RAP2.7	RELATED TO AP2.7
cassava4.1_025568m	61.5286	1.1701	67.5489	1.0756	61.8651	1.0065	51.5649	1.048	47.5699	1.0924		cassava4.1_025568M	PACID:17989522	EMEC:7850	AT1G50640.1	ATERF3/ERF3 (ETHYLENE RESPONSIVE ELEMENT BINDING FACTOR 3); DNA BINDING / PROTEIN BINDING / TRANSCRIPTION FACTOR/ TRANSCRIPTIONAL REPRESSOR	AT1G50640.1	AP2-EREBP	PF00847	NA	NA	NA	K09286	AT3G20310.1	ERF7	ETHYLENE RESPONSE FACTOR 7
cassava4.1_026705m	30.2503	2.1547			15.7708	2.7502						cassava4.1_026705M	PACID:17960934	EMEC:15256	AT1G21910.1	AP2 DOMAIN-CONTAINING TRANSCRIPTION FACTOR FAMILY PROTEIN	AT1G21910.1	AP2-EREBP	PF00847	NA	NA	NA	NA	AT1G21910.1	NA	INTEGRASE-TYPE DNA-BINDING SUPERFAMILY PROTEIN
cassava4.1_026788m	3.46271	1.7275	1.95131	0.573	0.0835437	0.4794	21.6478	0.647	0.0540261	0.326		cassava4.1_026788M	PACID:17985226	NA	AT3G60490.1	"AP2 DOMAIN-CONTAINING TRANSCRIPTION FACTOR TINY, PUTATIVE"	AT3G60490.1	AP2-EREBP	PF00847	NA	NA	NA	NA	AT2G44940.1	NA	INTEGRASE-TYPE DNA-BINDING SUPERFAMILY PROTEIN
cassava4.1_026925m									0	96.5661		cassava4.1_026925M	PACID:17968220	NA	NA	NA	NA	NA	PF00847	NA	NA	NA	NA	AT5G52020.1	NA	INTEGRASE-TYPE DNA-BINDING SUPERFAMILY PROTEIN
cassava4.1_027146m			0	4.7167	0	10.6356	0	9.4163	0	14.6658		cassava4.1_027146M	PACID:17993261	EMEC:7519	AT5G13330.1	RAP2.6L (RELATED TO AP2 6L); DNA BINDING / TRANSCRIPTION FACTOR	AT5G13330.1	AP2-EREBP	PF00847	NA	NA	NA	NA	AT5G13330.1	RAP2.6L	RELATED TO AP2 6L
cassava4.1_027342m							0	25.1308	0	16.972		cassava4.1_027342M	PACID:17967400	EMEC:7519	AT2G33710.1	AP2 DOMAIN-CONTAINING TRANSCRIPTION FACTOR FAMILY PROTEIN	AT2G33710.1	AP2-EREBP	PF00847	NA	NA	NA	NA	AT5G61890.1	NA	INTEGRASE-TYPE DNA-BINDING SUPERFAMILY PROTEIN
cassava4.1_027443m	0	48.168	0	21.0168	0	47.8521	0	45.1486	0	97.2684		cassava4.1_027443M	PACID:17968247	NA	NA	NA	NA	NA	PF00847	NA	NA	NA	NA	AT5G51990.1	CBF4	C-REPEAT-BINDING FACTOR 4
cassava4.1_028782m	53.0491	0.8418	12.127	0.596	0.100436	0.4073	0	0.245	0.0540261	0.3924		cassava4.1_028782M	PACID:17989897	EMEC:3194	AT4G25490.1	CBF1 (C-REPEAT/DRE BINDING FACTOR 1); DNA BINDING / TRANSCRIPTION FACTOR/ TRANSCRIPTIONAL ACTIVATOR	AT4G25490.1	AP2-EREBP	PF00847	NA	NA	NA	K09286	AT5G11590.1	TINY2	INTEGRASE-TYPE DNA-BINDING SUPERFAMILY PROTEIN
cassava4.1_028940m	8.22448	1.5544	51.3401	0.9173	11.1869	1.3226	0.132519	0.5264	0.187358	1.9252		cassava4.1_028940M	PACID:17964547	EMEC:707	AT5G47220.1	ATERF-2/ATERF2/ERF2 (ETHYLENE RESPONSE FACTOR 2); DNA BINDING / TRANSCRIPTION FACTOR/ TRANSCRIPTIONAL ACTIVATOR	AT5G47220.1	AP2-EREBP	PF00847	NA	NA	NA	NA	AT4G17500.1	ERF-1	ETHYLENE RESPONSIVE ELEMENT BINDING FACTOR 1
cassava4.1_029028m	0	5.2531	5.98248	2.5627	18.0006	1.6729	0.18569	3.9441	0.0167259	5.1776		cassava4.1_029028M	PACID:17985677	EMEC:548	AT1G77200.1	"AP2 DOMAIN-CONTAINING TRANSCRIPTION FACTOR TINY, PUTATIVE"	AT1G77200.1	AP2-EREBP	PF00847	NA	NA	NA	NA	AT5G11590.1	TINY2	INTEGRASE-TYPE DNA-BINDING SUPERFAMILY PROTEIN
cassava4.1_029110m	57.9848	1.1538	10.5822	1.5447	26.995	0.8026	52.3934	0.9924	0.472812	0.4819		cassava4.1_029110M	PACID:17964104	EMEC:18157	AT3G11020.1	DREB2B (DRE-BINDING PROTEIN 2B); DNA BINDING / TRANSCRIPTION FACTOR/ TRANSCRIPTIONAL ACTIVATOR	AT3G11020.1	AP2-EREBP	PF00847	NA	NA	NA	NA	AT2G40340.1	DREB2C	INTEGRASE-TYPE DNA-BINDING SUPERFAMILY PROTEIN
cassava4.1_029328m	35.172	1.4074	64.1935	1.1561	53.9516	1.1336	20.0803	1.356	10.7627	1.4308		cassava4.1_029328M	PACID:17984264	EMEC:7265	AT4G36900.1	RAP2.10 (RELATED TO AP2 10); DNA BINDING / TRANSCRIPTION FACTOR	AT4G36900.1	AP2-EREBP	PF00847	NA	NA	NA	K09286	AT3G50260.1	CEJ1	COOPERATIVELY REGULATED BY ETHYLENE AND JASMONATE 1
cassava4.1_030248m							5.47536	1.8606				cassava4.1_030248M	PACID:17986136	NA	NA	NA	NA	NA	"PF00847,PF02362"	NA	NA	NA	NA	AT1G51120.1	NA	AP2/B3 TRANSCRIPTION FACTOR FAMILY PROTEIN
cassava4.1_030658m	36.7772	0.7628	31.2991	1.384	5.28371	1.8912	2.94192	2.4574	0.072333	3.2621		cassava4.1_030658M	PACID:17987295	EMEC:20621	AT5G25190.1	"ETHYLENE-RESPONSIVE ELEMENT-BINDING PROTEIN, PUTATIVE"	AT5G25190.1	AP2-EREBP	PF00847	NA	NA	NA	NA	AT5G25190.1	NA	INTEGRASE-TYPE DNA-BINDING SUPERFAMILY PROTEIN
cassava4.1_031718m	0.717332	33.6463	1.74716	20.0182								cassava4.1_031718M	PACID:17961113	NA	AT2G36450.1	AP2 DOMAIN-CONTAINING PROTEIN	AT2G36450.1	AP2-EREBP	PF00847	NA	NA	NA	NA	AT2G36450.1	HRD	INTEGRASE-TYPE DNA-BINDING SUPERFAMILY PROTEIN
cassava4.1_032424m	62.3376	1.1852	22.5511	1.5785	10.6121	1.6352	7.02976	1.6363	17.5066	1.3864		cassava4.1_032424M	PACID:17979862	EMEC:6884	AT3G15210.1	ATERF-4/ATERF4/ERF4/RAP2.5 (ETHYLENE RESPONSIVE ELEMENT BINDING FACTOR 4); DNA BINDING / PROTEIN BINDING / TRANSCRIPTION FACTOR/ TRANSCRIPTIONAL REPRESSOR	AT3G15210.1	AP2-EREBP	PF00847	NA	NA	NA	K09286	AT5G44210.1	ERF9	ERF DOMAIN PROTEIN 9
cassava4.1_032457m	10.5263	0.4025	2.85318	0.4504	0.567421	0.4472	0.0854181	0.2057	0.0540261	0.3318		cassava4.1_032457M	PACID:17984122	NA	AT5G11590.1	TINY2 (TINY2); DNA BINDING / TRANSCRIPTION FACTOR	AT5G11590.1	AP2-EREBP	PF00847	NA	NA	NA	NA	AT5G11590.1	TINY2	INTEGRASE-TYPE DNA-BINDING SUPERFAMILY PROTEIN
cassava4.1_032473m	7.58634	0.3992	49.0171	0.746	21.8387	0.6233	0	0.1932	0	0.2426		cassava4.1_032473M	PACID:17978796	EMEC:3415	AT5G47230.1	ERF5 (ETHYLENE RESPONSIVE ELEMENT BINDING FACTOR 5); DNA BINDING / TRANSCRIPTION FACTOR/ TRANSCRIPTIONAL ACTIVATOR	AT5G47230.1	AP2-EREBP	PF00847	NA	NA	NA	K09286	AT4G17490.1	ERF6	ETHYLENE RESPONSIVE ELEMENT BINDING FACTOR 6
cassava4.1_032789m	31.1203	0.6939	5.35304	0.5716	0.136846	0.4509	0.115531	0.3457	0.152155	0.4074		cassava4.1_032789M	PACID:17983713	NA	AT5G11590.1	TINY2 (TINY2); DNA BINDING / TRANSCRIPTION FACTOR	AT5G11590.1	AP2-EREBP	PF00847	NA	NA	NA	NA	AT5G11590.1	TINY2	INTEGRASE-TYPE DNA-BINDING SUPERFAMILY PROTEIN
cassava4.1_033353m	41.5618	0.8003	0.616693	0.276	0	0.1765	0	0.0885	0	0.077		cassava4.1_033353M	PACID:17983221	NA	AT2G40220.1	ABI4 (ABA INSENSITIVE 4); DNA BINDING / TRANSCRIPTION FACTOR	AT2G40220.1	AP2-EREBP	PF00847	NA	NA	NA	K09286	AT2G40220.1	ABI4	INTEGRASE-TYPE DNA-BINDING SUPERFAMILY PROTEIN
cassava4.1_033707m	64.2899	1.1124	67.5489	1.0797	59.3986	0.998	6.08754	0.7169	10.1455	0.7469		cassava4.1_033707M	PACID:17970844	EMEC:8947	NA	NA	NA	NA	PF00847	NA	NA	NA	NA	AT4G11140.1	CRF1	CYTOKININ RESPONSE FACTOR 1
cassava4.1_033803m	68.5237	1.0709	61.3258	1.219	39.2158	1.2712	30.5391	1.298	33.2376	1.2662		cassava4.1_033803M	PACID:17968687	EMEC:3911	AT4G06746.1	RAP2.9 (RELATED TO AP2 9); TRANSCRIPTION FACTOR	AT4G06746.1	AP2-EREBP	PF00847	NA	NA	NA	K09286	AT3G50260.1	CEJ1	COOPERATIVELY REGULATED BY ETHYLENE AND JASMONATE 1
cassava4.1_033866m	0	18.5305	1.25875	7.65	0.694162	6.2159	0.502766	9.2244	0.0410168	16.9763		cassava4.1_033866M	PACID:17985523	NA	NA	NA	NA	NA	PF00847	NA	NA	NA	NA	AT5G52020.1	NA	INTEGRASE-TYPE DNA-BINDING SUPERFAMILY PROTEIN
cassava4.1_034110m			0.156253	3.002	0	3.8676	0	4.708				cassava4.1_034110M	PACID:17970988	NA	AT4G23750.2	CRF2 (CYTOKININ RESPONSE FACTOR 2); DNA BINDING / TRANSCRIPTION FACTOR	AT4G23750.2	AP2-EREBP	PF00847	NA	NA	NA	NA	AT4G23750.1	CRF2	CYTOKININ RESPONSE FACTOR 2
cassava4.1_034303m	55.1334	1.1995	51.9751	1.2081	31.6817	1.2394	27.4283	1.2593	22.2251	1.2732		cassava4.1_034303M	PACID:17967578	EMEC:11026	AT1G53170.1	ATERF-8/ATERF8 (ETHYLENE RESPONSE ELEMENT BINDING FACTOR 4); DNA BINDING / TRANSCRIPTION FACTOR/ TRANSCRIPTIONAL REPRESSOR	AT1G53170.1	AP2-EREBP	PF00847	NA	NA	NA	NA	AT3G20310.1	ERF7	ETHYLENE RESPONSE FACTOR 7
cassava4.1_034356m					34.7674	1.4762						cassava4.1_034356M	PACID:17988010	NA	AT1G71450.1	"AP2 DOMAIN-CONTAINING TRANSCRIPTION FACTOR, PUTATIVE"	AT1G71450.1	AP2-EREBP	PF00847	NA	NA	NA	NA	AT1G19210.1	NA	INTEGRASE-TYPE DNA-BINDING SUPERFAMILY PROTEIN

## Sheet: 114 AP2 in et
114 AP2/ERF genes expressed in ethylene induced leaf abscission
Gene ID	T2/T1 q-value(%)	T2/T1 Fold Change	T3/T1 q-value(%)	T3/T1 Fold Change	T4/T1 q-value(%)	T4/T1 Fold Change	T5/T1 q-value(%)	T5/T1 Fold Change	T6/T1 q-value(%)	T6/T1 Fold Change		ProbeSetID	Probe Set ID	PACID	KEGG_ID	TAIR7_ID	TAIR7_DESCRIPTION	TF_ID	TF_FAMILY	PHYTOZOME TRANSCRIPT NAME	PFAM	PANTHER	KOG	KEGG EC	KEGG ORTHOLOGY	BEST ARABIDOPSIS TAIR10 HIT NAME	BEST ARABIDOPSIS TAIR10 HIT SYMBOL
cassava4.1_001702m	59.5494	0.9998	27.5385	1.0835	39.8049	1.042	9.02079	1.1353	2.43315	1.1691		cassava4.1_001702M	cassava4.1_001702M	PACID:17963870	EMEC:7372	AT5G22770.2	ALPHA-ADR (ALPHA-ADAPTIN); BINDING / STRUCTURAL MOLECULE	NA	NA	"PF01602,PF02883,PF02296"	PTHR22780	KOG1077	NA	NA	AT5G22780.1	NA	"ADAPTOR PROTEIN COMPLEX AP-2, ALPHA SUBUNIT"
cassava4.1_002957m					3.9552	1.6325						cassava4.1_002957M	cassava4.1_002957M	PACID:17968543	NA	AT4G37750.1	ANT (AINTEGUMENTA); DNA BINDING / TRANSCRIPTION FACTOR	AT4G37750.1	AP2-EREBP	PF00847	NA	NA	NA	NA	AT4G37750.1	ANT	INTEGRASE-TYPE DNA-BINDING SUPERFAMILY PROTEIN
cassava4.1_003079m	57.5262	0.964	34.5197	1.1119	47.1089	0.9362	42.2035	0.9767	34.6114	0.9779		cassava4.1_003079M	cassava4.1_003079M	PACID:17986745	EMEC:18796	AT2G32850.2	PROTEIN KINASE FAMILY PROTEIN	NA	NA	PF00069	PTHR22967	KOG1989	2.7.11.1	K08853	AT2G32850.2	NA	PROTEIN KINASE SUPERFAMILY PROTEIN
cassava4.1_003216m	0.117316	1.6933	0.808729	0.7797	0.223689	0.5644	0	0.2544	0	0.1915		cassava4.1_003216M	cassava4.1_003216M	PACID:17962870	NA	AT4G37750.1	ANT (AINTEGUMENTA); DNA BINDING / TRANSCRIPTION FACTOR	AT4G37750.1	AP2-EREBP	PF00847	NA	NA	NA	K09285	AT4G37750.1	ANT	INTEGRASE-TYPE DNA-BINDING SUPERFAMILY PROTEIN
cassava4.1_003308m	14.9344	1.3642	34.5197	0.9066	37.6121	1.1564	4.02945	0.6782	21.848	1.1408		cassava4.1_003308M	cassava4.1_003308M	PACID:17984560	NA	AT4G37750.1	ANT (AINTEGUMENTA); DNA BINDING / TRANSCRIPTION FACTOR	AT4G37750.1	AP2-EREBP	PF00847	NA	NA	NA	NA	AT4G37750.1	ANT	INTEGRASE-TYPE DNA-BINDING SUPERFAMILY PROTEIN
cassava4.1_003598m	55.8023	1.0228	0.433939	0.584	24.8442	0.7726	0	0.4769	1.67719	0.5819		cassava4.1_003598M	cassava4.1_003598M	PACID:17977084	NA	AT4G37750.1	ANT (AINTEGUMENTA); DNA BINDING / TRANSCRIPTION FACTOR	AT4G37750.1	AP2-EREBP	PF00847	NA	NA	NA	NA	AT4G37750.1	ANT	INTEGRASE-TYPE DNA-BINDING SUPERFAMILY PROTEIN
cassava4.1_004734m	0	0.5469	0	0.4457	0	0.4638	0	0.1658	0	0.2275		cassava4.1_004734M	cassava4.1_004734M	PACID:17979883	NA	AT5G57390.1	AIL5 (AINTEGUMENTA-LIKE 5); DNA BINDING / TRANSCRIPTION FACTOR	AT5G57390.1	AP2-EREBP	PF00847	NA	NA	NA	K09285	AT5G57390.1	AIL5	AINTEGUMENTA-LIKE 5
cassava4.1_005852m	45.3877	0.9401	1.37461	0.7405	19.2624	1.2469	24.8691	0.8394	30.2041	1.0333		cassava4.1_005852M	cassava4.1_005852M	PACID:17975365	EMEC:20270	AT4G36920.1	AP2 (APETALA 2); TRANSCRIPTION FACTOR	AT4G36920.1	AP2-EREBP	PF00847	NA	NA	NA	K09284	AT4G36920.1	AP2	INTEGRASE-TYPE DNA-BINDING SUPERFAMILY PROTEIN
cassava4.1_005961m	14.4596	0.8052	0.576848	0.6497	0.252127	0.3811	0	0.2157	0	0.1812		cassava4.1_005961M	cassava4.1_005961M	PACID:17973733	EMEC:21139	AT2G28550.2	TOE1 (TARGET OF EAT1 1); DNA BINDING / TRANSCRIPTION FACTOR	AT2G28550.2	AP2-EREBP	PF00847	NA	NA	NA	NA	AT4G36920.1	AP2	INTEGRASE-TYPE DNA-BINDING SUPERFAMILY PROTEIN
cassava4.1_006005m	0	0.5778	0	0.3986	0.0301637	0.4537	0	0.2271	0	0.2105		cassava4.1_006005M	cassava4.1_006005M	PACID:17991704	EMEC:16707	AT2G28550.2	TOE1 (TARGET OF EAT1 1); DNA BINDING / TRANSCRIPTION FACTOR	AT2G28550.2	AP2-EREBP	PF00847	NA	NA	NA	NA	AT2G28550.3	RAP2.7	RELATED TO AP2.7
cassava4.1_006069m	1.53758	0.6306	0.108069	0.5446	4.20567	0.6894	0.0124771	0.2918	0	0.3134		cassava4.1_006069M	cassava4.1_006069M	PACID:17980890	EMEC:16707	AT5G60120.1	TOE2 (TARGET OF EAT1 2); DNA BINDING / TRANSCRIPTION FACTOR	AT5G60120.1	AP2-EREBP	PF00847	NA	NA	NA	K09284	AT2G28550.3	RAP2.7	RELATED TO AP2.7
cassava4.1_006539m			0.00985966	4.5379	0.0216848	4.1305	0	3.7342	0	5.049		cassava4.1_006539M	cassava4.1_006539M	PACID:17985377	EMEC:20270	AT4G36920.1	AP2 (APETALA 2); TRANSCRIPTION FACTOR	AT4G36920.1	AP2-EREBP	PF00847	NA	NA	NA	K09284	AT4G36920.1	AP2	INTEGRASE-TYPE DNA-BINDING SUPERFAMILY PROTEIN
cassava4.1_006833m							0	6.3621	0	7.1367		cassava4.1_006833M	cassava4.1_006833M	PACID:17992169	EMEC:3185	AT2G20880.1	"AP2 DOMAIN-CONTAINING TRANSCRIPTION FACTOR, PUTATIVE"	AT2G20880.1	AP2-EREBP	PF00847	NA	NA	NA	NA	AT2G20880.1	NA	INTEGRASE-TYPE DNA-BINDING SUPERFAMILY PROTEIN
cassava4.1_007151m	8.17549	0.693	2.8156	0.7111	6.49182	0.5796	2.49164	0.6547	0.120371	0.5366		cassava4.1_007151M	cassava4.1_007151M	PACID:17972557	EMEC:21139	AT2G28550.2	TOE1 (TARGET OF EAT1 1); DNA BINDING / TRANSCRIPTION FACTOR	AT2G28550.2	AP2-EREBP	PF00847	NA	NA	NA	NA	AT2G28550.1	RAP2.7	RELATED TO AP2.7
cassava4.1_007311m	0	0.043	41.3419	1.1198	21.104	1.2715	12	1.2338	1.05101	1.4304		cassava4.1_007311M	cassava4.1_007311M	PACID:17987884	EMEC:7591	AT5G64750.1	ABR1 (ABA REPRESSOR1); DNA BINDING / TRANSCRIPTION FACTOR	AT5G64750.1	AP2-EREBP	PF00847	NA	NA	NA	NA	AT2G33710.1	NA	INTEGRASE-TYPE DNA-BINDING SUPERFAMILY PROTEIN
cassava4.1_007457m			0	11.1137	0.0154837	11.4173	0	21.3083	0	27.6667		cassava4.1_007457M	cassava4.1_007457M	PACID:17960054	EMEC:7591	AT5G64750.1	ABR1 (ABA REPRESSOR1); DNA BINDING / TRANSCRIPTION FACTOR	AT5G64750.1	AP2-EREBP	PF00847	NA	NA	NA	NA	AT2G33710.2	NA	INTEGRASE-TYPE DNA-BINDING SUPERFAMILY PROTEIN
cassava4.1_007488m	9.90279	1.2056	3.25458	0.7773	48.7945	0.9985	0	0.4116	0.0105898	0.4232		cassava4.1_007488M	cassava4.1_007488M	PACID:17993584	NA	AT2G41710.1	"OVULE DEVELOPMENT PROTEIN, PUTATIVE"	AT2G41710.1	AP2-EREBP	PF00847	NA	NA	NA	K09285	AT2G41710.1	NA	INTEGRASE-TYPE DNA-BINDING SUPERFAMILY PROTEIN
cassava4.1_008857m	59.5494	0.9848	33.6082	1.1688			41.578	0.9555				cassava4.1_008857M	cassava4.1_008857M	PACID:17993679	EMEC:18100	NA	NA	AT3G11020.1	AP2-EREBP	PF00847	NA	NA	NA	NA	AT2G40340.1	DREB2C	INTEGRASE-TYPE DNA-BINDING SUPERFAMILY PROTEIN
cassava4.1_008867m	0.706796	1.8089	11.0434	0.834	33.3468	0.8782	0.00694779	0.4558	0	0.4604		cassava4.1_008867M	cassava4.1_008867M	PACID:17978817	EMEC:17193	AT3G14230.3	RAP2.2; DNA BINDING / TRANSCRIPTION FACTOR	AT3G14230.3	AP2-EREBP	PF00847	NA	NA	NA	NA	AT5G19790.1	RAP2.11	RELATED TO AP2 11
cassava4.1_009529m	28.9063	1.0718	33.6082	1.0583	20.2264	1.0908	37.3066	1.0201	5.46434	1.1238		cassava4.1_009529M	cassava4.1_009529M	PACID:17970181	EMEC:9426	AT3G14230.3	RAP2.2; DNA BINDING / TRANSCRIPTION FACTOR	AT3G14230.3	AP2-EREBP	PF00847	NA	NA	NA	K09286	AT1G53910.1	RAP2.12	RELATED TO AP2 12
cassava4.1_009652m	25.0615	1.126	0.54347	1.3687	4.49027	1.2059	11.3507	1.1306	1.23345	1.1745		cassava4.1_009652M	cassava4.1_009652M	PACID:17973127	EMEC:9897	AT2G47520.1	"AP2 DOMAIN-CONTAINING TRANSCRIPTION FACTOR, PUTATIVE"	AT3G14230.3	AP2-EREBP	PF00847	NA	NA	NA	NA	AT1G53910.1	RAP2.12	RELATED TO AP2 12
cassava4.1_010068m	14.4596	1.3517	1.26706	1.734	8.82802	1.3779	2.38266	1.4661	0.974378	1.5421		cassava4.1_010068M	cassava4.1_010068M	PACID:17962687	EMEC:6857	AT4G01500.1	NGA4 (NGATHA4); TRANSCRIPTION FACTOR	AT4G01500.1	ABI3VP1	"PF00847,PF02362"	NA	NA	NA	K09287	AT1G25560.1	TEM1	AP2/B3 TRANSCRIPTION FACTOR FAMILY PROTEIN
cassava4.1_010102m	58.1891	0.9818	13.2301	1.1547	48.7779	0.9812	28.7877	1.0625	1.79804	1.1817		cassava4.1_010102M	cassava4.1_010102M	PACID:17971805	EMEC:2288	AT4G39780.1	"AP2 DOMAIN-CONTAINING TRANSCRIPTION FACTOR, PUTATIVE"	AT4G39780.1	AP2-EREBP	PF00847	NA	NA	NA	K09286	AT1G78080.1	RAP2.4	RELATED TO AP2 4
cassava4.1_010157m	40.7804	1.0553	2.8156	1.1943	19.2624	1.1155	28.7877	0.9457	0.198529	0.7712		cassava4.1_010157M	cassava4.1_010157M	PACID:17968962	EMEC:6857	AT4G01500.1	NGA4 (NGATHA4); TRANSCRIPTION FACTOR	AT4G01500.1	ABI3VP1	"PF00847,PF02362"	NA	NA	NA	K09287	AT1G25560.1	TEM1	AP2/B3 TRANSCRIPTION FACTOR FAMILY PROTEIN
cassava4.1_010367m	2.38311	1.2711	0.00985966	1.4858	38.3151	1.0472	24.039	1.1063	2.08984	1.1927		cassava4.1_010367M	cassava4.1_010367M	PACID:17988694	EMEC:1185	AT4G39780.1	"AP2 DOMAIN-CONTAINING TRANSCRIPTION FACTOR, PUTATIVE"	AT4G39780.1	AP2-EREBP	PF00847	NA	NA	NA	NA	AT1G78080.1	RAP2.4	RELATED TO AP2 4
cassava4.1_010512m	25.9432	1.1365	0.110969	1.7065	0.109036	1.9445	0.266598	1.5235	0.346292	1.4163		cassava4.1_010512M	cassava4.1_010512M	PACID:17969161	EMEC:7082	AT3G25890.2	"AP2 DOMAIN-CONTAINING TRANSCRIPTION FACTOR, PUTATIVE"	AT3G25890.2	AP2-EREBP	PF00847	NA	NA	NA	NA	AT3G25890.1	NA	INTEGRASE-TYPE DNA-BINDING SUPERFAMILY PROTEIN
cassava4.1_010526m	25.0615	1.2069	0.191468	1.8276	2.28125	1.5552	0.0833101	1.9997	0	2.6157		cassava4.1_010526M	cassava4.1_010526M	PACID:17983904	EMEC:353	AT1G64380.1	"AP2 DOMAIN-CONTAINING TRANSCRIPTION FACTOR, PUTATIVE"	AT1G64380.1	AP2-EREBP	PF00847	NA	NA	NA	NA	AT1G78080.1	RAP2.4	RELATED TO AP2 4
cassava4.1_010887m	0	0.0592	0.0124033	0.3796	0	0.1253	0	0.0517	0	0.0788		cassava4.1_010887M	cassava4.1_010887M	PACID:17971239	EMEC:21087	AT5G64750.1	ABR1 (ABA REPRESSOR1); DNA BINDING / TRANSCRIPTION FACTOR	AT5G64750.1	AP2-EREBP	PF00847	NA	NA	NA	NA	AT5G64750.1	ABR1	INTEGRASE-TYPE DNA-BINDING SUPERFAMILY PROTEIN
cassava4.1_012390m	0	0.4089	0.563829	1.4162	48.7945	0.9716	0.0621757	0.6674	2.63943	0.8032		cassava4.1_012390M	cassava4.1_012390M	PACID:17981546	EMEC:20744	AT2G47520.1	"AP2 DOMAIN-CONTAINING TRANSCRIPTION FACTOR, PUTATIVE"	AT2G47520.1	AP2-EREBP	PF00847	NA	NA	NA	NA	AT2G47520.1	HRE2	INTEGRASE-TYPE DNA-BINDING SUPERFAMILY PROTEIN
cassava4.1_012438m	2.75613	0.4847	43.5212	0.9647	0.0301637	0.2953	0	0.2172	0.0838373	0.4341		cassava4.1_012438M	cassava4.1_012438M	PACID:17970747	EMEC:3196	AT1G64380.1	"AP2 DOMAIN-CONTAINING TRANSCRIPTION FACTOR, PUTATIVE"	AT1G64380.1	AP2-EREBP	PF00847	NA	NA	NA	NA	AT1G64380.1	NA	INTEGRASE-TYPE DNA-BINDING SUPERFAMILY PROTEIN
cassava4.1_012714m	6.65207	1.8559	0	5.8841	0.158451	2.1886	0.0211078	2.6553	0.0365989	2.0656		cassava4.1_012714M	cassava4.1_012714M	PACID:17976359	EMEC:3415	NA	NA	AT5G47230.1	AP2-EREBP	PF00847	NA	NA	NA	NA	AT5G47230.1	ERF5	ETHYLENE RESPONSIVE ELEMENT BINDING FACTOR 5
cassava4.1_013138m	8.17549	1.6488	0	4.9419	4.49027	1.7006	12	1.291	5.46434	1.3461		cassava4.1_013138M	cassava4.1_013138M	PACID:17978862	EMEC:1461	AT4G17500.1	ATERF-1 (ETHYLENE RESPONSIVE ELEMENT BINDING FACTOR 1); DNA BINDING / TRANSCRIPTION FACTOR/ TRANSCRIPTIONAL ACTIVATOR	AT4G17500.1	AP2-EREBP	PF00847	NA	NA	NA	K09286	AT4G17500.1	ERF-1	ETHYLENE RESPONSIVE ELEMENT BINDING FACTOR 1
cassava4.1_013214m	15.48	1.1876	0	2.297	0.277378	1.517	0	1.978	0	1.8418		cassava4.1_013214M	cassava4.1_013214M	PACID:17985280	EMEC:2095	NA	NA	AT3G23220.1	AP2-EREBP	PF00847	NA	NA	NA	NA	AT5G51190.1	NA	INTEGRASE-TYPE DNA-BINDING SUPERFAMILY PROTEIN
cassava4.1_013315m	4.87819	1.3891	0	1.9426	45.1548	1.0023	2.01532	1.4881	0.182411	1.4171		cassava4.1_013315M	cassava4.1_013315M	PACID:17964587	EMEC:20922	NA	NA	NA	NA	PF00847	NA	NA	NA	NA	AT5G51190.1	NA	INTEGRASE-TYPE DNA-BINDING SUPERFAMILY PROTEIN
cassava4.1_013506m	14.0082	0.83	33.6082	0.9421	2.71841	0.7009	0.0562394	0.352	0	0.2147		cassava4.1_013506M	cassava4.1_013506M	PACID:17964236	EMEC:548	AT1G77200.1	"AP2 DOMAIN-CONTAINING TRANSCRIPTION FACTOR TINY, PUTATIVE"	AT1G77200.1	AP2-EREBP	PF00847	NA	NA	NA	NA	AT5G11590.1	TINY2	INTEGRASE-TYPE DNA-BINDING SUPERFAMILY PROTEIN
cassava4.1_013880m	20.7547	1.1836	0	2.5483	0.0154837	2.5394	0	2.3599	0	2.5673		cassava4.1_013880M	cassava4.1_013880M	PACID:17961871	EMEC:10016	AT2G47520.1	"AP2 DOMAIN-CONTAINING TRANSCRIPTION FACTOR, PUTATIVE"	AT2G47520.1	AP2-EREBP	PF00847	NA	NA	NA	K09286	AT3G16770.1	EBP	ETHYLENE-RESPONSIVE ELEMENT BINDING PROTEIN
cassava4.1_013886m	7.88801	1.5558	13.2301	0.789	25.9046	1.2419	24.039	0.8366	34.228	0.9469		cassava4.1_013886M	cassava4.1_013886M	PACID:17974671	EMEC:2509	AT5G51990.1	CBF4/DREB1D (C- REPEAT-BINDING FACTOR 4); DNA BINDING / TRANSCRIPTION FACTOR/ TRANSCRIPTIONAL ACTIVATOR	AT5G51990.1	AP2-EREBP	PF00847	NA	NA	NA	NA	AT5G11590.1	TINY2	INTEGRASE-TYPE DNA-BINDING SUPERFAMILY PROTEIN
cassava4.1_014137m	2.75613	0.1065	0.612064	0.187	0.0301637	0.0378	2.25099	0.1849	0.0838373	0.1195		cassava4.1_014137M	cassava4.1_014137M	PACID:17968843	EMEC:9655	AT5G44210.1	ATERF-9/ATERF9/ERF9 (ERF DOMAIN PROTEIN 9); DNA BINDING / TRANSCRIPTION FACTOR/ TRANSCRIPTIONAL REPRESSOR	AT5G44210.1	AP2-EREBP	PF00847	NA	NA	NA	NA	AT4G34410.1	RRTF1	REDOX RESPONSIVE TRANSCRIPTION FACTOR 1
cassava4.1_014267m	53.1438	0.927	0.00985966	1.9378	0.147051	2.6542	20.4813	1.135	5.46434	1.2982		cassava4.1_014267M	cassava4.1_014267M	PACID:17979628	EMEC:10016	AT1G68550.2	"AP2 DOMAIN-CONTAINING TRANSCRIPTION FACTOR, PUTATIVE"	AT1G68550.2	AP2-EREBP	PF00847	NA	NA	NA	K09286	AT3G16770.1	EBP	ETHYLENE-RESPONSIVE ELEMENT BINDING PROTEIN
cassava4.1_014544m	0.0681291	0.5471	39.3744	0.9622	12.4889	0.8101	0.540097	0.6804	2.88707	0.7668		cassava4.1_014544M	cassava4.1_014544M	PACID:17980768	EMEC:5108	AT5G44210.1	ATERF-9/ATERF9/ERF9 (ERF DOMAIN PROTEIN 9); DNA BINDING / TRANSCRIPTION FACTOR/ TRANSCRIPTIONAL REPRESSOR	AT5G44210.1	AP2-EREBP	PF00847	NA	NA	NA	NA	AT5G44210.1	ERF9	ERF DOMAIN PROTEIN 9
cassava4.1_014632m	23.5533	1.2744	0	4.9724	0	6.1032	0	11.2549	0	13.188		cassava4.1_014632M	cassava4.1_014632M	PACID:17977803	EMEC:7519	AT5G13330.1	RAP2.6L (RELATED TO AP2 6L); DNA BINDING / TRANSCRIPTION FACTOR	AT5G13330.1	AP2-EREBP	PF00847	NA	NA	NA	NA	AT5G13330.1	RAP2.6L	RELATED TO AP2 6L
cassava4.1_014695m	0.191305	1.651	0	7.3492	0	6.4718	0	8.9521	0	7.4397		cassava4.1_014695M	cassava4.1_014695M	PACID:17963001	EMEC:21165	NA	NA	NA	NA	PF00847	NA	NA	NA	NA	AT1G49120.1	NA	INTEGRASE-TYPE DNA-BINDING SUPERFAMILY PROTEIN
cassava4.1_014721m	14.0082	0.5445	0	3.6437	35.9762	1.0913	0.0120175	2.8217	0.0926	2.0192		cassava4.1_014721M	cassava4.1_014721M	PACID:17970026	EMEC:7075	AT5G44210.1	ATERF-9/ATERF9/ERF9 (ERF DOMAIN PROTEIN 9); DNA BINDING / TRANSCRIPTION FACTOR/ TRANSCRIPTIONAL REPRESSOR	AT5G44210.1	AP2-EREBP	PF00847	NA	NA	NA	NA	AT3G15210.1	ERF4	ETHYLENE RESPONSIVE ELEMENT BINDING FACTOR 4
cassava4.1_015176m	7.64512	0.8202	40.1155	1.0506	28.7297	0.8499	1.13986	0.7631	5.46434	0.8225		cassava4.1_015176M	cassava4.1_015176M	PACID:17980270	EMEC:14006	NA	NA	NA	NA	PF00847	NA	NA	NA	NA	AT3G20310.1	ERF7	ETHYLENE RESPONSE FACTOR 7
cassava4.1_015177m	58.7267	0.9833	0.421485	1.4117	33.3468	1.0736	38.8191	1.0222	32.0909	0.9592		cassava4.1_015177M	cassava4.1_015177M	PACID:17988887	EMEC:7850	NA	NA	NA	NA	PF00847	NA	NA	NA	NA	AT1G50640.1	ERF3	ETHYLENE RESPONSIVE ELEMENT BINDING FACTOR 3
cassava4.1_015180m	8.53526	0.7833	2.18342	0.7604	10.5374	0.7848	0.0177569	0.5121	0.00756096	0.5246		cassava4.1_015180M	cassava4.1_015180M	PACID:17985331	EMEC:2433	AT5G07580.1	DNA BINDING / TRANSCRIPTION FACTOR	AT5G47230.1	AP2-EREBP	PF00847	NA	NA	NA	NA	AT5G07580.1	NA	INTEGRASE-TYPE DNA-BINDING SUPERFAMILY PROTEIN
cassava4.1_015207m	41.3834	0.942	0.750686	1.2858	41.7508	1.0374	2.01532	0.8476	34.6114	0.984		cassava4.1_015207M	cassava4.1_015207M	PACID:17971579	EMEC:21638	AT4G13040.2	AP2 DOMAIN-CONTAINING TRANSCRIPTION FACTOR FAMILY PROTEIN	AT4G13040.2	AP2-EREBP	PF00847	NA	NA	NA	NA	AT4G13040.3	NA	INTEGRASE-TYPE DNA-BINDING SUPERFAMILY PROTEIN
cassava4.1_015279m	57.0308	1.0095	16.7143	1.1449	46.7864	0.9578	19.5889	1.097	34.6114	0.9811		cassava4.1_015279M	cassava4.1_015279M	PACID:17967544	EMEC:1848	AT1G50640.1	ATERF3/ERF3 (ETHYLENE RESPONSIVE ELEMENT BINDING FACTOR 3); DNA BINDING / PROTEIN BINDING / TRANSCRIPTION FACTOR/ TRANSCRIPTIONAL REPRESSOR	AT1G50640.1	AP2-EREBP	PF00847	NA	NA	NA	NA	AT3G20310.1	ERF7	ETHYLENE RESPONSE FACTOR 7
cassava4.1_015296m	10.3339	0.8095	0	1.863	2.98818	1.2946	16.9595	1.0908	0.587511	1.2372		cassava4.1_015296M	cassava4.1_015296M	PACID:17972452	EMEC:21638	AT4G13040.2	AP2 DOMAIN-CONTAINING TRANSCRIPTION FACTOR FAMILY PROTEIN	AT4G13040.2	AP2-EREBP	PF00847	NA	NA	NA	NA	AT4G13040.1	NA	INTEGRASE-TYPE DNA-BINDING SUPERFAMILY PROTEIN
cassava4.1_015301m	9.26112	1.4465	31.6368	0.8863	11.1645	0.5719	1.01028	0.5238	0.182411	0.4742		cassava4.1_015301M	cassava4.1_015301M	PACID:17991359	EMEC:15966	AT1G21910.1	AP2 DOMAIN-CONTAINING TRANSCRIPTION FACTOR FAMILY PROTEIN	AT1G21910.1	AP2-EREBP	PF00847	NA	NA	NA	NA	AT1G21910.1	NA	INTEGRASE-TYPE DNA-BINDING SUPERFAMILY PROTEIN
cassava4.1_015361m	0	0.3058	0	0.0526	0	0.0184	0.19926	0.0845	0	0.0482		cassava4.1_015361M	cassava4.1_015361M	PACID:17985528	EMEC:9893	AT5G51990.1	CBF4/DREB1D (C- REPEAT-BINDING FACTOR 4); DNA BINDING / TRANSCRIPTION FACTOR/ TRANSCRIPTIONAL ACTIVATOR	AT5G51990.1	AP2-EREBP	PF00847	NA	NA	NA	K09286	AT5G51990.1	CBF4	C-REPEAT-BINDING FACTOR 4
cassava4.1_015402m	0	0.1662	0	0.2553	0	0.1375	0	0.1498	0	0.0805		cassava4.1_015402M	cassava4.1_015402M	PACID:17960844	NA	NA	NA	NA	NA	PF00847	NA	NA	NA	NA	AT5G52020.1	NA	INTEGRASE-TYPE DNA-BINDING SUPERFAMILY PROTEIN
cassava4.1_015499m	31.1471	0.879	0.405536	1.5052	22.0879	1.1354	41.1363	0.9555	5.46434	0.8349		cassava4.1_015499M	cassava4.1_015499M	PACID:17970256	EMEC:201	AT3G15210.1	ATERF-4/ATERF4/ERF4/RAP2.5 (ETHYLENE RESPONSIVE ELEMENT BINDING FACTOR 4); DNA BINDING / PROTEIN BINDING / TRANSCRIPTION FACTOR/ TRANSCRIPTIONAL REPRESSOR	AT3G15210.1	AP2-EREBP	PF00847	NA	NA	NA	NA	AT3G15210.1	ERF4	ETHYLENE RESPONSIVE ELEMENT BINDING FACTOR 4
cassava4.1_015566m	0	4.8186	0	12.8901	0	9.4474	0	11.4421	0	10.4552		cassava4.1_015566M	cassava4.1_015566M	PACID:17982284	EMEC:4109	AT3G23220.1	DNA BINDING / TRANSCRIPTION FACTOR	AT3G23220.1	AP2-EREBP	PF00847	NA	NA	NA	NA	AT3G23240.1	ERF1	ETHYLENE RESPONSE FACTOR 1
cassava4.1_015673m	0	6.1177	0	9.1402	0	8.3017	0	5.2603	0	7.1061		cassava4.1_015673M	cassava4.1_015673M	PACID:17968366	EMEC:4109	AT3G23240.1	ATERF1/ERF1 (ETHYLENE RESPONSE FACTOR 1); DNA BINDING / TRANSCRIPTION FACTOR/ TRANSCRIPTIONAL ACTIVATOR	AT3G23240.1	AP2-EREBP	PF00847	NA	NA	NA	NA	AT3G23240.1	ERF1	ETHYLENE RESPONSE FACTOR 1
cassava4.1_015691m			0	11.5141								cassava4.1_015691M	cassava4.1_015691M	PACID:17965557	EMEC:12477	AT5G07310.1	"AP2 DOMAIN-CONTAINING TRANSCRIPTION FACTOR, PUTATIVE"	AT5G07310.1	AP2-EREBP	PF00847	NA	NA	NA	NA	AT3G23240.1	ERF1	ETHYLENE RESPONSE FACTOR 1
cassava4.1_015843m	0.648619	0.2841	0.314341	0.0818	0.133468	0.0373	1.01028	0.1624	0.0495375	0.0901		cassava4.1_015843M	cassava4.1_015843M	PACID:17960806	EMEC:9810	AT5G51990.1	CBF4/DREB1D (C- REPEAT-BINDING FACTOR 4); DNA BINDING / TRANSCRIPTION FACTOR/ TRANSCRIPTIONAL ACTIVATOR	AT5G51990.1	AP2-EREBP	PF00847	NA	NA	NA	K09286	AT5G51990.1	CBF4	C-REPEAT-BINDING FACTOR 4
cassava4.1_015856m	0	4.3294	0	24.3275	0	27.777	0	29.6175	0	25.0632		cassava4.1_015856M	cassava4.1_015856M	PACID:17993557	EMEC:3151	AT2G31230.1	ATERF15 (ETHYLENE-RESPONSIVE ELEMENT BINDING FACTOR 15); DNA BINDING / TRANSCRIPTION FACTOR/ TRANSCRIPTIONAL ACTIVATOR	AT2G31230.1	AP2-EREBP	PF00847	NA	NA	NA	NA	AT3G23240.1	ERF1	ETHYLENE RESPONSE FACTOR 1
cassava4.1_016167m	0	2.8309	13.2301	0.8111	0.147051	0.4499	0.0306837	0.2959	0	0.1061		cassava4.1_016167M	cassava4.1_016167M	PACID:17984907	EMEC:21314	AT1G15360.1	SHN1/WIN1 (SHINE1); DNA BINDING / TRANSCRIPTION FACTOR	AT1G15360.1	AP2-EREBP	PF00847	NA	NA	NA	NA	AT1G15360.1	SHN1	INTEGRASE-TYPE DNA-BINDING SUPERFAMILY PROTEIN
cassava4.1_016343m							0.0526838	5.3844	0	3.5083		cassava4.1_016343M	cassava4.1_016343M	PACID:17965263	EMEC:7454	NA	NA	AT1G71450.1	AP2-EREBP	PF00847	NA	NA	NA	NA	AT1G19210.1	NA	INTEGRASE-TYPE DNA-BINDING SUPERFAMILY PROTEIN
cassava4.1_016485m	0.0487959	3.3982	0.0596063	2.8944	0	7.4449	0	15.2716	0	18.9694		cassava4.1_016485M	cassava4.1_016485M	PACID:17985863	EMEC:9188	AT5G25190.1	"ETHYLENE-RESPONSIVE ELEMENT-BINDING PROTEIN, PUTATIVE"	AT5G25190.1	AP2-EREBP	PF00847	NA	NA	NA	NA	AT5G25190.1	NA	INTEGRASE-TYPE DNA-BINDING SUPERFAMILY PROTEIN
cassava4.1_016924m	1.30499	1.4187	0.00985966	1.7986	0.624304	1.4819	5.87397	1.1719	1.53147	1.2738		cassava4.1_016924M	cassava4.1_016924M	PACID:17985384	EMEC:3051	AT4G06746.1	RAP2.9 (RELATED TO AP2 9); TRANSCRIPTION FACTOR	AT4G06746.1	AP2-EREBP	PF00847	NA	NA	NA	NA	AT5G67190.1	DEAR2	DREB AND EAR MOTIF PROTEIN 2
cassava4.1_017022m	0.900573	2.7579	15.8243	1.2317	48.7945	0.9781	0.611584	0.5065	0	0.2005		cassava4.1_017022M	cassava4.1_017022M	PACID:17983615	EMEC:21314	AT1G15360.1	SHN1/WIN1 (SHINE1); DNA BINDING / TRANSCRIPTION FACTOR	AT1G15360.1	AP2-EREBP	PF00847	NA	NA	NA	NA	AT5G25390.2	SHN2	INTEGRASE-TYPE DNA-BINDING SUPERFAMILY PROTEIN
cassava4.1_017103m	18.2602	1.2767	0	13.3218	0	8.2407	0	8.8258	0	10.4974		cassava4.1_017103M	cassava4.1_017103M	PACID:17969972	EMEC:1847	AT5G47220.1	ATERF-2/ATERF2/ERF2 (ETHYLENE RESPONSE FACTOR 2); DNA BINDING / TRANSCRIPTION FACTOR/ TRANSCRIPTIONAL ACTIVATOR	AT5G47220.1	AP2-EREBP	PF00847	NA	NA	NA	NA	AT3G23240.1	ERF1	ETHYLENE RESPONSE FACTOR 1
cassava4.1_018002m	0.0681291	0.3023	46.8598	1.0107	48.7945	0.9935	0.540097	0.5027	4.66488	0.4807		cassava4.1_018002M	cassava4.1_018002M	PACID:17969979	EMEC:1390	AT1G28360.1	ATERF12/ERF12 (ERF DOMAIN PROTEIN 12); DNA BINDING / TRANSCRIPTION FACTOR/ TRANSCRIPTIONAL REPRESSOR	AT1G28360.1	AP2-EREBP	PF00847	NA	NA	NA	NA	AT1G28360.1	ERF12	ERF DOMAIN PROTEIN 12
cassava4.1_018072m	57.5262	1.0131	0.433939	1.815	0.440369	2.9615	0	6.5849	0	7.3436		cassava4.1_018072M	cassava4.1_018072M	PACID:17992770	EMEC:11418	AT1G74930.1	"AP2 DOMAIN-CONTAINING TRANSCRIPTION FACTOR, PUTATIVE"	AT1G74930.1	AP2-EREBP	PF00847	NA	NA	NA	NA	AT1G74930.1	ORA47	INTEGRASE-TYPE DNA-BINDING SUPERFAMILY PROTEIN
cassava4.1_018662m			0	8.4093								cassava4.1_018662M	cassava4.1_018662M	PACID:17987234	EMEC:11396	AT3G23230.1	"ETHYLENE-RESPONSIVE FACTOR, PUTATIVE"	AT3G23230.1	AP2-EREBP	PF00847	NA	NA	NA	NA	AT3G23230.1	NA	INTEGRASE-TYPE DNA-BINDING SUPERFAMILY PROTEIN
cassava4.1_018715m			0	156.15	0	159.491	0	95.2071	0	164.04		cassava4.1_018715M	cassava4.1_018715M	PACID:17993536	EMEC:7688	AT1G72360.2	"ETHYLENE-RESPONSIVE ELEMENT-BINDING PROTEIN, PUTATIVE"	AT1G72360.3	AP2-EREBP	PF00847	NA	NA	NA	NA	AT3G23230.1	NA	INTEGRASE-TYPE DNA-BINDING SUPERFAMILY PROTEIN
cassava4.1_020911m	25.9432	1.3373	0.750686	1.6149	0.109036	2.3851	0	3.8337	0	4.6206		cassava4.1_020911M	cassava4.1_020911M	PACID:17959835	EMEC:20621	AT5G25190.1	"ETHYLENE-RESPONSIVE ELEMENT-BINDING PROTEIN, PUTATIVE"	AT5G25190.1	AP2-EREBP	PF00847	NA	NA	NA	NA	AT5G25190.1	NA	INTEGRASE-TYPE DNA-BINDING SUPERFAMILY PROTEIN
cassava4.1_020929m									0.00716582	2.9927		cassava4.1_020929M	cassava4.1_020929M	PACID:17960864	EMEC:20900	AT4G23750.2	CRF2 (CYTOKININ RESPONSE FACTOR 2); DNA BINDING / TRANSCRIPTION FACTOR	AT4G23750.2	AP2-EREBP	PF00847	NA	NA	NA	NA	AT4G27950.1	CRF4	CYTOKININ RESPONSE FACTOR 4
cassava4.1_021785m	0	2.5329	0.563829	1.7138	0.0858566	2.3607	0	3.1225	0	3.3071		cassava4.1_021785M	cassava4.1_021785M	PACID:17990430	NA	AT1G16060.1	"OVULE DEVELOPMENT PROTEIN, PUTATIVE"	AT1G16060.1	AP2-EREBP	PF00847	NA	NA	NA	K09285	AT1G16060.1	ADAP	ARIA-INTERACTING DOUBLE AP2 DOMAIN PROTEIN
cassava4.1_021971m	0.260314	1.5115	0.0617777	0.5776	45.1548	1.0387	0	0.3103	0	0.1835		cassava4.1_021971M	cassava4.1_021971M	PACID:17988946	NA	AT3G60490.1	"AP2 DOMAIN-CONTAINING TRANSCRIPTION FACTOR TINY, PUTATIVE"	AT3G60490.1	AP2-EREBP	PF00847	NA	NA	NA	NA	AT2G44940.1	NA	INTEGRASE-TYPE DNA-BINDING SUPERFAMILY PROTEIN
cassava4.1_022027m	1.01127	0.5656	0.808729	1.7755	4.49027	0.6347	0.0562394	0.3191	0	0.2595		cassava4.1_022027M	cassava4.1_022027M	PACID:17976459	EMEC:1461	AT5G47220.1	ATERF-2/ATERF2/ERF2 (ETHYLENE RESPONSE FACTOR 2); DNA BINDING / TRANSCRIPTION FACTOR/ TRANSCRIPTIONAL ACTIVATOR	AT5G47220.1	AP2-EREBP	PF00847	NA	NA	NA	K09286	AT4G17500.1	ERF-1	ETHYLENE RESPONSIVE ELEMENT BINDING FACTOR 1
cassava4.1_022726m	12.9653	0.8215	9.65867	1.1308	29.7069	1.1064	7.53554	1.1142	12.5665	1.0714		cassava4.1_022726M	cassava4.1_022726M	PACID:17962843	EMEC:7082	AT1G68550.2	"AP2 DOMAIN-CONTAINING TRANSCRIPTION FACTOR, PUTATIVE"	AT1G68550.2	AP2-EREBP	PF00847	NA	NA	NA	NA	AT3G25890.1	NA	INTEGRASE-TYPE DNA-BINDING SUPERFAMILY PROTEIN
cassava4.1_022781m	0	4.5359	0	15.6525	0	17.3535	0	13.9823	0	13.5842		cassava4.1_022781M	cassava4.1_022781M	PACID:17962092	EMEC:3151	AT2G44840.1	ATERF13/EREBP (ETHYLENE-RESPONSIVE ELEMENT BINDING FACTOR 13); DNA BINDING / TRANSCRIPTION FACTOR	AT2G44840.1	AP2-EREBP	PF00847	NA	NA	NA	K14516	AT3G23240.1	ERF1	ETHYLENE RESPONSE FACTOR 1
cassava4.1_022816m									0	85.6274		cassava4.1_022816M	cassava4.1_022816M	PACID:17969970	NA	AT5G43410.1	"ETHYLENE-RESPONSIVE FACTOR, PUTATIVE"	AT5G43410.1	AP2-EREBP	PF00847	NA	NA	NA	NA	AT4G18450.1	NA	INTEGRASE-TYPE DNA-BINDING SUPERFAMILY PROTEIN
cassava4.1_023527m	1.17023	1.3669	0.314341	1.5635	22.9697	1.1692	17.8061	1.1248	0.441294	1.4237		cassava4.1_023527M	cassava4.1_023527M	PACID:17988517	EMEC:1504	AT4G39780.1	"AP2 DOMAIN-CONTAINING TRANSCRIPTION FACTOR, PUTATIVE"	AT4G39780.1	AP2-EREBP	PF00847	NA	NA	NA	NA	AT1G78080.1	RAP2.4	RELATED TO AP2 4
cassava4.1_023697m	1.53758	0.4967	0.493924	1.7527	0.133468	2.7479	0.0120175	2.6874	0	3.3057		cassava4.1_023697M	cassava4.1_023697M	PACID:17980763	EMEC:220	AT1G28360.1	ATERF12/ERF12 (ERF DOMAIN PROTEIN 12); DNA BINDING / TRANSCRIPTION FACTOR/ TRANSCRIPTIONAL REPRESSOR	AT1G28360.1	AP2-EREBP	PF00847	NA	NA	NA	NA	AT1G28360.1	ERF12	ERF DOMAIN PROTEIN 12
cassava4.1_023719m	0	0.01	0	0.0098	0	0.0072	0.0306837	0.0421	0	0.023		cassava4.1_023719M	cassava4.1_023719M	PACID:17968221	EMEC:20359	NA	NA	NA	NA	PF00847	NA	NA	NA	NA	AT5G51990.1	CBF4	C-REPEAT-BINDING FACTOR 4
cassava4.1_023728m	32.7004	1.2279										cassava4.1_023728M	cassava4.1_023728M	PACID:17987297	NA	AT1G80580.1	ETHYLENE-RESPONSIVE ELEMENT-BINDING FAMILY PROTEIN	AT1G80580.1	AP2-EREBP	PF00847	NA	NA	NA	NA	AT1G12980.1	ESR1	INTEGRASE-TYPE DNA-BINDING SUPERFAMILY PROTEIN
cassava4.1_023792m							0	89.1204	0	156.532		cassava4.1_023792M	cassava4.1_023792M	PACID:17978642	EMEC:7519	AT5G61890.1	AP2 DOMAIN-CONTAINING TRANSCRIPTION FACTOR FAMILY PROTEIN	AT5G61890.1	AP2-EREBP	PF00847	NA	NA	NA	NA	AT5G61890.1	NA	INTEGRASE-TYPE DNA-BINDING SUPERFAMILY PROTEIN
cassava4.1_023899m					0.603252	1.7343	0.510558	1.5368	0.346292	1.571		cassava4.1_023899M	cassava4.1_023899M	PACID:17974543	EMEC:21165	NA	NA	NA	NA	PF00847	NA	NA	NA	NA	AT1G68550.1	NA	INTEGRASE-TYPE DNA-BINDING SUPERFAMILY PROTEIN
cassava4.1_025049m									0	12.4894		cassava4.1_025049M	cassava4.1_025049M	PACID:17971727	NA	AT1G28160.1	ETHYLENE-RESPONSIVE ELEMENT-BINDING FAMILY PROTEIN	AT1G28160.1	AP2-EREBP	PF00847	NA	NA	NA	NA	AT1G28160.1	NA	INTEGRASE-TYPE DNA-BINDING SUPERFAMILY PROTEIN
cassava4.1_025181m	0	2.9724	0.0338123	2.4481								cassava4.1_025181M	cassava4.1_025181M	PACID:17986048	EMEC:20900	AT4G23750.2	CRF2 (CYTOKININ RESPONSE FACTOR 2); DNA BINDING / TRANSCRIPTION FACTOR	AT4G23750.2	AP2-EREBP	PF00847	NA	NA	NA	NA	AT4G23750.1	CRF2	CYTOKININ RESPONSE FACTOR 2
cassava4.1_025233m	0.0487959	1.8906	0	2.1553	0.0216848	2.813	0	9.5213	0	10.9981		cassava4.1_025233M	cassava4.1_025233M	PACID:17974496	NA	AT1G16060.1	"OVULE DEVELOPMENT PROTEIN, PUTATIVE"	AT1G16060.1	AP2-EREBP	PF00847	NA	NA	NA	K09285	AT1G79700.2	NA	INTEGRASE-TYPE DNA-BINDING SUPERFAMILY PROTEIN
cassava4.1_025568m	26.6554	0.8666	40.1155	0.9693	48.2198	0.9745	24.8691	0.9096	3.66132	0.8295		cassava4.1_025568M	cassava4.1_025568M	PACID:17989522	EMEC:7850	AT1G50640.1	ATERF3/ERF3 (ETHYLENE RESPONSIVE ELEMENT BINDING FACTOR 3); DNA BINDING / PROTEIN BINDING / TRANSCRIPTION FACTOR/ TRANSCRIPTIONAL REPRESSOR	AT1G50640.1	AP2-EREBP	PF00847	NA	NA	NA	K09286	AT3G20310.1	ERF7	ETHYLENE RESPONSE FACTOR 7
cassava4.1_025572m			0	77.0412								cassava4.1_025572M	cassava4.1_025572M	PACID:17989349	EMEC:12477	AT5G07310.1	"AP2 DOMAIN-CONTAINING TRANSCRIPTION FACTOR, PUTATIVE"	AT5G07310.1	AP2-EREBP	PF00847	NA	NA	NA	NA	AT3G23240.1	ERF1	ETHYLENE RESPONSE FACTOR 1
cassava4.1_026612m			0	33.5353	0.0298879	6.7359						cassava4.1_026612M	cassava4.1_026612M	PACID:17968410	EMEC:11396	NA	NA	AT1G72360.3	AP2-EREBP	PF00847	NA	NA	NA	NA	AT3G23230.1	NA	INTEGRASE-TYPE DNA-BINDING SUPERFAMILY PROTEIN
cassava4.1_026705m	0.0487959	3.587	0	4.3761	1.259	2.1233			8.29085	1.283		cassava4.1_026705M	cassava4.1_026705M	PACID:17960934	EMEC:15256	AT1G21910.1	AP2 DOMAIN-CONTAINING TRANSCRIPTION FACTOR FAMILY PROTEIN	AT1G21910.1	AP2-EREBP	PF00847	NA	NA	NA	NA	AT1G21910.1	NA	INTEGRASE-TYPE DNA-BINDING SUPERFAMILY PROTEIN
cassava4.1_026788m	1.53758	1.5336	20.7779	0.8963	35.1197	1.1164	0	0.2951	0	0.1525		cassava4.1_026788M	cassava4.1_026788M	PACID:17985226	NA	AT3G60490.1	"AP2 DOMAIN-CONTAINING TRANSCRIPTION FACTOR TINY, PUTATIVE"	AT3G60490.1	AP2-EREBP	PF00847	NA	NA	NA	NA	AT2G44940.1	NA	INTEGRASE-TYPE DNA-BINDING SUPERFAMILY PROTEIN
cassava4.1_027146m					0	7.1453	0	37.3995	0	46.5965		cassava4.1_027146M	cassava4.1_027146M	PACID:17993261	EMEC:7519	AT5G13330.1	RAP2.6L (RELATED TO AP2 6L); DNA BINDING / TRANSCRIPTION FACTOR	AT5G13330.1	AP2-EREBP	PF00847	NA	NA	NA	NA	AT5G13330.1	RAP2.6L	RELATED TO AP2 6L
cassava4.1_027342m							0	6.6839	0	18.1761		cassava4.1_027342M	cassava4.1_027342M	PACID:17967400	EMEC:7519	AT2G33710.1	AP2 DOMAIN-CONTAINING TRANSCRIPTION FACTOR FAMILY PROTEIN	AT2G33710.1	AP2-EREBP	PF00847	NA	NA	NA	NA	AT5G61890.1	NA	INTEGRASE-TYPE DNA-BINDING SUPERFAMILY PROTEIN
cassava4.1_027443m	0	0.0514	0	0.0387	0	0.0336	0.127131	0.13	0.00756096	0.1021		cassava4.1_027443M	cassava4.1_027443M	PACID:17968247	NA	NA	NA	NA	NA	PF00847	NA	NA	NA	NA	AT5G51990.1	CBF4	C-REPEAT-BINDING FACTOR 4
cassava4.1_028782m	43.4989	0.8829	0	0.3267	0.223689	0.2516	0	0.2046	0	0.1981		cassava4.1_028782M	cassava4.1_028782M	PACID:17989897	EMEC:3194	AT4G25490.1	CBF1 (C-REPEAT/DRE BINDING FACTOR 1); DNA BINDING / TRANSCRIPTION FACTOR/ TRANSCRIPTIONAL ACTIVATOR	AT4G25490.1	AP2-EREBP	PF00847	NA	NA	NA	K09286	AT5G11590.1	TINY2	INTEGRASE-TYPE DNA-BINDING SUPERFAMILY PROTEIN
cassava4.1_028940m	45.9807	0.944	12.4788	1.1519	41.0986	1.0605	42.5776	0.9886	30.2041	1.0223		cassava4.1_028940M	cassava4.1_028940M	PACID:17964547	EMEC:707	AT5G47220.1	ATERF-2/ATERF2/ERF2 (ETHYLENE RESPONSE FACTOR 2); DNA BINDING / TRANSCRIPTION FACTOR/ TRANSCRIPTIONAL ACTIVATOR	AT5G47220.1	AP2-EREBP	PF00847	NA	NA	NA	NA	AT4G17500.1	ERF-1	ETHYLENE RESPONSIVE ELEMENT BINDING FACTOR 1
cassava4.1_029028m	0	0.1701	0	0.2025	0	0.1582	0	0.1329	0	0.1068		cassava4.1_029028M	cassava4.1_029028M	PACID:17985677	EMEC:548	AT1G77200.1	"AP2 DOMAIN-CONTAINING TRANSCRIPTION FACTOR TINY, PUTATIVE"	AT1G77200.1	AP2-EREBP	PF00847	NA	NA	NA	NA	AT5G11590.1	TINY2	INTEGRASE-TYPE DNA-BINDING SUPERFAMILY PROTEIN
cassava4.1_029110m	33.4837	0.8654	24.2481	1.132	44.1739	1.0302	0	0.3986	0.0105898	0.5154		cassava4.1_029110M	cassava4.1_029110M	PACID:17964104	EMEC:18157	AT3G11020.1	DREB2B (DRE-BINDING PROTEIN 2B); DNA BINDING / TRANSCRIPTION FACTOR/ TRANSCRIPTIONAL ACTIVATOR	AT3G11020.1	AP2-EREBP	PF00847	NA	NA	NA	NA	AT2G40340.1	DREB2C	INTEGRASE-TYPE DNA-BINDING SUPERFAMILY PROTEIN
cassava4.1_029328m	55.1527	0.9753	0.679081	1.2053	47.7665	0.9699	28.7877	1.0543	32.4681	0.9602		cassava4.1_029328M	cassava4.1_029328M	PACID:17984264	EMEC:7265	AT4G36900.1	RAP2.10 (RELATED TO AP2 10); DNA BINDING / TRANSCRIPTION FACTOR	AT4G36900.1	AP2-EREBP	PF00847	NA	NA	NA	K09286	AT3G50260.1	CEJ1	COOPERATIVELY REGULATED BY ETHYLENE AND JASMONATE 1
cassava4.1_029669m							0	4.3149				cassava4.1_029669M	cassava4.1_029669M	PACID:17962881	EMEC:21314	AT5G11190.1	SHN3 (SHINE3); DNA BINDING / TRANSCRIPTION FACTOR	AT5G11190.1	AP2-EREBP	PF00847	NA	NA	NA	NA	AT1G15360.1	SHN1	INTEGRASE-TYPE DNA-BINDING SUPERFAMILY PROTEIN
cassava4.1_030248m	0.133533	2.7227	0	3.3085								cassava4.1_030248M	cassava4.1_030248M	PACID:17986136	NA	NA	NA	NA	NA	"PF00847,PF02362"	NA	NA	NA	NA	AT1G51120.1	NA	AP2/B3 TRANSCRIPTION FACTOR FAMILY PROTEIN
cassava4.1_030658m	4.29704	0.7702	0	0.4397	2.98818	0.611	3.12351	1.2634	0	2.9389		cassava4.1_030658M	cassava4.1_030658M	PACID:17987295	EMEC:20621	AT5G25190.1	"ETHYLENE-RESPONSIVE ELEMENT-BINDING PROTEIN, PUTATIVE"	AT5G25190.1	AP2-EREBP	PF00847	NA	NA	NA	NA	AT5G25190.1	NA	INTEGRASE-TYPE DNA-BINDING SUPERFAMILY PROTEIN
cassava4.1_031718m	0	0.1006	0	0.0186	0	0.0472	0	0.0093	0	0.0172		cassava4.1_031718M	cassava4.1_031718M	PACID:17961113	NA	AT2G36450.1	AP2 DOMAIN-CONTAINING PROTEIN	AT2G36450.1	AP2-EREBP	PF00847	NA	NA	NA	NA	AT2G36450.1	HRD	INTEGRASE-TYPE DNA-BINDING SUPERFAMILY PROTEIN
cassava4.1_032424m	50.9086	0.9266	0.421485	1.6699	1.59502	1.5779	0.276276	1.748	0.0426848	2.0164		cassava4.1_032424M	cassava4.1_032424M	PACID:17979862	EMEC:6884	AT3G15210.1	ATERF-4/ATERF4/ERF4/RAP2.5 (ETHYLENE RESPONSIVE ELEMENT BINDING FACTOR 4); DNA BINDING / PROTEIN BINDING / TRANSCRIPTION FACTOR/ TRANSCRIPTIONAL REPRESSOR	AT3G15210.1	AP2-EREBP	PF00847	NA	NA	NA	K09286	AT5G44210.1	ERF9	ERF DOMAIN PROTEIN 9
cassava4.1_032457m	11.1855	0.6602	0.0124033	0.3529	5.07507	0.4824	3.5348	0.6846	30.2041	1.0482		cassava4.1_032457M	cassava4.1_032457M	PACID:17984122	NA	AT5G11590.1	TINY2 (TINY2); DNA BINDING / TRANSCRIPTION FACTOR	AT5G11590.1	AP2-EREBP	PF00847	NA	NA	NA	NA	AT5G11590.1	TINY2	INTEGRASE-TYPE DNA-BINDING SUPERFAMILY PROTEIN
cassava4.1_032473m	0.0487959	4.998	0	12.654	0.0298879	3.9334	0	4.3525	0	2.9594		cassava4.1_032473M	cassava4.1_032473M	PACID:17978796	EMEC:3415	AT5G47230.1	ERF5 (ETHYLENE RESPONSIVE ELEMENT BINDING FACTOR 5); DNA BINDING / TRANSCRIPTION FACTOR/ TRANSCRIPTIONAL ACTIVATOR	AT5G47230.1	AP2-EREBP	PF00847	NA	NA	NA	K09286	AT4G17490.1	ERF6	ETHYLENE RESPONSIVE ELEMENT BINDING FACTOR 6
cassava4.1_032789m	0.390055	0.5409	0	0.2211	0.75604	0.5242	0	0.2073	0	0.3061		cassava4.1_032789M	cassava4.1_032789M	PACID:17983713	NA	AT5G11590.1	TINY2 (TINY2); DNA BINDING / TRANSCRIPTION FACTOR	AT5G11590.1	AP2-EREBP	PF00847	NA	NA	NA	NA	AT5G11590.1	TINY2	INTEGRASE-TYPE DNA-BINDING SUPERFAMILY PROTEIN
cassava4.1_033353m	0.967461	2.5494										cassava4.1_033353M	cassava4.1_033353M	PACID:17983221	NA	AT2G40220.1	ABI4 (ABA INSENSITIVE 4); DNA BINDING / TRANSCRIPTION FACTOR	AT2G40220.1	AP2-EREBP	PF00847	NA	NA	NA	K09286	AT2G40220.1	ABI4	INTEGRASE-TYPE DNA-BINDING SUPERFAMILY PROTEIN
cassava4.1_033707m	5.33906	1.3782	0	3.0872	0.0216848	2.6795	0.0526838	1.856	1.23345	1.5294		cassava4.1_033707M	cassava4.1_033707M	PACID:17970844	EMEC:8947	NA	NA	NA	NA	PF00847	NA	NA	NA	NA	AT4G11140.1	CRF1	CYTOKININ RESPONSE FACTOR 1
cassava4.1_033803m	44.7865	1.0629	40.1155	1.055	0.307124	0.581	24.8691	1.1057	30.7427	0.9268		cassava4.1_033803M	cassava4.1_033803M	PACID:17968687	EMEC:3911	AT4G06746.1	RAP2.9 (RELATED TO AP2 9); TRANSCRIPTION FACTOR	AT4G06746.1	AP2-EREBP	PF00847	NA	NA	NA	K09286	AT3G50260.1	CEJ1	COOPERATIVELY REGULATED BY ETHYLENE AND JASMONATE 1
cassava4.1_033866m	0	0.0677	0	0.0551	0	0.044	0	0.1881	0	0.257		cassava4.1_033866M	cassava4.1_033866M	PACID:17985523	NA	NA	NA	NA	NA	PF00847	NA	NA	NA	NA	AT5G52020.1	NA	INTEGRASE-TYPE DNA-BINDING SUPERFAMILY PROTEIN
cassava4.1_033892m	0	6.2432	0	18.413	0	22.0404	0	11.6017	0	10.8372		cassava4.1_033892M	cassava4.1_033892M	PACID:17983350	NA	AT5G51990.1	CBF4/DREB1D (C- REPEAT-BINDING FACTOR 4); DNA BINDING / TRANSCRIPTION FACTOR/ TRANSCRIPTIONAL ACTIVATOR	AT5G51990.1	AP2-EREBP	PF00847	NA	NA	NA	NA	AT5G51990.1	CBF4	C-REPEAT-BINDING FACTOR 4
cassava4.1_034303m	8.53526	0.7861	9.01647	0.8261	38.3151	0.8957	19.5889	0.8935	1.43793	0.7677		cassava4.1_034303M	cassava4.1_034303M	PACID:17967578	EMEC:11026	AT1G53170.1	ATERF-8/ATERF8 (ETHYLENE RESPONSE ELEMENT BINDING FACTOR 4); DNA BINDING / TRANSCRIPTION FACTOR/ TRANSCRIPTIONAL REPRESSOR	AT1G53170.1	AP2-EREBP	PF00847	NA	NA	NA	NA	AT3G20310.1	ERF7	ETHYLENE RESPONSE FACTOR 7
cassava4.1_034356m									0	6.8084		cassava4.1_034356M	cassava4.1_034356M	PACID:17988010	NA	AT1G71450.1	"AP2 DOMAIN-CONTAINING TRANSCRIPTION FACTOR, PUTATIVE"	AT1G71450.1	AP2-EREBP	PF00847	NA	NA	NA	NA	AT1G19210.1	NA	INTEGRASE-TYPE DNA-BINDING SUPERFAMILY PROTEIN

## Sheet: 99 AP2 in wd
The expression ratio of 99 AP2/ERF genes in water-deficit stress treatment that expressed both in ethylene and water-deficit stress induced leaf abscission
Gene ID	T2/T1 q-value(%)	T2/T1 Fold Change	T3/T1 q-value(%)	T3/T1 Fold Change	T4/T1 q-value(%)	T4/T1 Fold Change	T5/T1 q-value(%)	T5/T1 Fold Change	T6/T1 q-value(%)	T6/T1 Fold Change		Probe Set ID	PACID	KEGG_ID	TAIR7_ID	TAIR7_DESCRIPTION	TF_ID	TF_FAMILY	PHYTOZOME TRANSCRIPT NAME	PFAM	PANTHER	KOG	KEGG EC	KEGG ORTHOLOGY	BEST ARABIDOPSIS TAIR10 HIT NAME	BEST ARABIDOPSIS TAIR10 HIT SYMBOL
cassava4.1_001702m	42.3689	1.2174	69.4701	1.0162	52.2277	0.9531	12.6728	1.3008	48.2416	1.0596		cassava4.1_001702M	PACID:17963870	EMEC:7372	AT5G22770.2	ALPHA-ADR (ALPHA-ADAPTIN); BINDING / STRUCTURAL MOLECULE	NA	NA	"PF01602,PF02883,PF02296"	PTHR22780	KOG1077	NA	NA	AT5G22780.1	NA	"ADAPTOR PROTEIN COMPLEX AP-2, ALPHA SUBUNIT"
cassava4.1_003079m	63.5322	0.9994	52.6264	0.9243	35.6309	0.8934	23.7968	1.1854	50.0628	0.984		cassava4.1_003079M	PACID:17986745	EMEC:18796	AT2G32850.2	PROTEIN KINASE FAMILY PROTEIN	NA	NA	PF00069	PTHR22967	KOG1989	2.7.11.1	K08853	AT2G32850.2	NA	PROTEIN KINASE SUPERFAMILY PROTEIN
cassava4.1_003216m	3.46271	1.9641	5.72033	0.4978	0.278721	0.4489	0.219827	0.2991	1.2732	0.5211		cassava4.1_003216M	PACID:17962870	NA	AT4G37750.1	ANT (AINTEGUMENTA); DNA BINDING / TRANSCRIPTION FACTOR	AT4G37750.1	AP2-EREBP	PF00847	NA	NA	NA	K09285	AT4G37750.1	ANT	INTEGRASE-TYPE DNA-BINDING SUPERFAMILY PROTEIN
cassava4.1_003308m	11.7809	1.5433	33.5483	0.7585	1.13827	0.6092	0.578378	0.4367	1.92647	0.6821		cassava4.1_003308M	PACID:17984560	NA	AT4G37750.1	ANT (AINTEGUMENTA); DNA BINDING / TRANSCRIPTION FACTOR	AT4G37750.1	AP2-EREBP	PF00847	NA	NA	NA	NA	AT4G37750.1	ANT	INTEGRASE-TYPE DNA-BINDING SUPERFAMILY PROTEIN
cassava4.1_003598m	68.5237	1.0513	29.314	0.6833	2.03624	0.4467	0.822122	0.3678	1.45036	0.4765		cassava4.1_003598M	PACID:17977084	NA	AT4G37750.1	ANT (AINTEGUMENTA); DNA BINDING / TRANSCRIPTION FACTOR	AT4G37750.1	AP2-EREBP	PF00847	NA	NA	NA	NA	AT4G37750.1	ANT	INTEGRASE-TYPE DNA-BINDING SUPERFAMILY PROTEIN
cassava4.1_004734m	56.3533	1.2453	62.6648	0.9514	3.82201	0.6174	39.7489	0.8829	11.2782	0.7068		cassava4.1_004734M	PACID:17979883	NA	AT5G57390.1	AIL5 (AINTEGUMENTA-LIKE 5); DNA BINDING / TRANSCRIPTION FACTOR	AT5G57390.1	AP2-EREBP	PF00847	NA	NA	NA	K09285	AT5G57390.1	AIL5	AINTEGUMENTA-LIKE 5
cassava4.1_005852m	38.4562	1.4095	17.4058	0.6498	9.67986	0.6188	48.2714	0.9446	49.8141	1.0864		cassava4.1_005852M	PACID:17975365	EMEC:20270	AT4G36920.1	AP2 (APETALA 2); TRANSCRIPTION FACTOR	AT4G36920.1	AP2-EREBP	PF00847	NA	NA	NA	K09284	AT4G36920.1	AP2	INTEGRASE-TYPE DNA-BINDING SUPERFAMILY PROTEIN
cassava4.1_005961m	25.8745	0.6883	0.388544	0.2472	0	0.1263	0	0.1472	0	0.137		cassava4.1_005961M	PACID:17973733	EMEC:21139	AT2G28550.2	TOE1 (TARGET OF EAT1 1); DNA BINDING / TRANSCRIPTION FACTOR	AT2G28550.2	AP2-EREBP	PF00847	NA	NA	NA	NA	AT4G36920.1	AP2	INTEGRASE-TYPE DNA-BINDING SUPERFAMILY PROTEIN
cassava4.1_006005m	28.077	1.4021	3.52968	0.5864	0.136846	0.4951	4.42454	0.7458	0.116191	0.5467		cassava4.1_006005M	PACID:17991704	EMEC:16707	AT2G28550.2	TOE1 (TARGET OF EAT1 1); DNA BINDING / TRANSCRIPTION FACTOR	AT2G28550.2	AP2-EREBP	PF00847	NA	NA	NA	NA	AT2G28550.3	RAP2.7	RELATED TO AP2.7
cassava4.1_006069m	63.7459	1.1067	1.95131	0.5256	0.0578322	0.351	1.96727	0.6313	0	0.3923		cassava4.1_006069M	PACID:17980890	EMEC:16707	AT5G60120.1	TOE2 (TARGET OF EAT1 2); DNA BINDING / TRANSCRIPTION FACTOR	AT5G60120.1	AP2-EREBP	PF00847	NA	NA	NA	K09284	AT2G28550.3	RAP2.7	RELATED TO AP2.7
cassava4.1_007151m	12.1076	1.5648	50.7212	0.8658	15.7708	0.7877	1.96727	1.6419	43.2215	1.1011		cassava4.1_007151M	PACID:17972557	EMEC:21139	AT2G28550.2	TOE1 (TARGET OF EAT1 1); DNA BINDING / TRANSCRIPTION FACTOR	AT2G28550.2	AP2-EREBP	PF00847	NA	NA	NA	NA	AT2G28550.1	RAP2.7	RELATED TO AP2.7
cassava4.1_007311m			0	22.0172	0	18.5393	0	132.655	0	97.3946		cassava4.1_007311M	PACID:17987884	EMEC:7591	AT5G64750.1	ABR1 (ABA REPRESSOR1); DNA BINDING / TRANSCRIPTION FACTOR	AT5G64750.1	AP2-EREBP	PF00847	NA	NA	NA	NA	AT2G33710.1	NA	INTEGRASE-TYPE DNA-BINDING SUPERFAMILY PROTEIN
cassava4.1_007457m					0	16.9786	0	23.4243	0	20.5298		cassava4.1_007457M	PACID:17960054	EMEC:7591	AT5G64750.1	ABR1 (ABA REPRESSOR1); DNA BINDING / TRANSCRIPTION FACTOR	AT5G64750.1	AP2-EREBP	PF00847	NA	NA	NA	NA	AT2G33710.2	NA	INTEGRASE-TYPE DNA-BINDING SUPERFAMILY PROTEIN
cassava4.1_007488m	18.5276	0.6891	27.3373	0.7563	11.7473	0.7101	0.190547	0.4168	0.0540261	0.3861		cassava4.1_007488M	PACID:17993584	NA	AT2G41710.1	"OVULE DEVELOPMENT PROTEIN, PUTATIVE"	AT2G41710.1	AP2-EREBP	PF00847	NA	NA	NA	K09285	AT2G41710.1	NA	INTEGRASE-TYPE DNA-BINDING SUPERFAMILY PROTEIN
cassava4.1_008857m	58.5268	0.9043	69.4701	1.0294	56.9112	0.949	43.7734	1.1371	51.5355	0.9892		cassava4.1_008857M	PACID:17993679	EMEC:18100	NA	NA	AT3G11020.1	AP2-EREBP	PF00847	NA	NA	NA	NA	AT2G40340.1	DREB2C	INTEGRASE-TYPE DNA-BINDING SUPERFAMILY PROTEIN
cassava4.1_008867m	16.9704	0.6284	3.43799	0.3924	0.0578322	0.3049	0	0.185	0.0540261	0.2784		cassava4.1_008867M	PACID:17978817	EMEC:17193	AT3G14230.3	RAP2.2; DNA BINDING / TRANSCRIPTION FACTOR	AT3G14230.3	AP2-EREBP	PF00847	NA	NA	NA	NA	AT5G19790.1	RAP2.11	RELATED TO AP2 11
cassava4.1_009529m	28.077	0.7838	54.0461	0.8944	37.4364	0.8616	6.36843	0.7367	17.5066	0.7859		cassava4.1_009529M	PACID:17970181	EMEC:9426	AT3G14230.3	RAP2.2; DNA BINDING / TRANSCRIPTION FACTOR	AT3G14230.3	AP2-EREBP	PF00847	NA	NA	NA	K09286	AT1G53910.1	RAP2.12	RELATED TO AP2 12
cassava4.1_009652m	59.1131	0.9337	43.4876	0.8376	30.7935	0.8399	13.7443	0.7873	16.8079	0.7714		cassava4.1_009652M	PACID:17973127	EMEC:9897	AT2G47520.1	"AP2 DOMAIN-CONTAINING TRANSCRIPTION FACTOR, PUTATIVE"	AT3G14230.3	AP2-EREBP	PF00847	NA	NA	NA	NA	AT1G53910.1	RAP2.12	RELATED TO AP2 12
cassava4.1_010068m	2.03449	4.4932	13.4269	2.421	1.41184	2.8298	3.3935	2.8018	0.118441	4.9585		cassava4.1_010068M	PACID:17962687	EMEC:6857	AT4G01500.1	NGA4 (NGATHA4); TRANSCRIPTION FACTOR	AT4G01500.1	ABI3VP1	"PF00847,PF02362"	NA	NA	NA	K09287	AT1G25560.1	TEM1	AP2/B3 TRANSCRIPTION FACTOR FAMILY PROTEIN
cassava4.1_010102m	7.37142	1.5776	69.4701	1.0285	48.7805	1.1341	23.7968	1.207	4.89465	1.3471		cassava4.1_010102M	PACID:17971805	EMEC:2288	AT4G39780.1	"AP2 DOMAIN-CONTAINING TRANSCRIPTION FACTOR, PUTATIVE"	AT4G39780.1	AP2-EREBP	PF00847	NA	NA	NA	K09286	AT1G78080.1	RAP2.4	RELATED TO AP2 4
cassava4.1_010157m	16.9704	1.8122	54.0461	1.3428	24.3493	1.4248	3.21366	1.9774	1.22003	2.055		cassava4.1_010157M	PACID:17968962	EMEC:6857	AT4G01500.1	NGA4 (NGATHA4); TRANSCRIPTION FACTOR	AT4G01500.1	ABI3VP1	"PF00847,PF02362"	NA	NA	NA	K09287	AT1G25560.1	TEM1	AP2/B3 TRANSCRIPTION FACTOR FAMILY PROTEIN
cassava4.1_010367m	43.9672	0.8393	28.0875	0.7111	0.500788	0.4379	0.0854181	0.4744	0.0540261	0.3488		cassava4.1_010367M	PACID:17988694	EMEC:1185	AT4G39780.1	"AP2 DOMAIN-CONTAINING TRANSCRIPTION FACTOR, PUTATIVE"	AT4G39780.1	AP2-EREBP	PF00847	NA	NA	NA	NA	AT1G78080.1	RAP2.4	RELATED TO AP2 4
cassava4.1_010512m	41.5618	1.1822	55.8921	1.1392	22.6734	1.2128	20.0803	1.1459	46.0157	0.9536		cassava4.1_010512M	PACID:17969161	EMEC:7082	AT3G25890.2	"AP2 DOMAIN-CONTAINING TRANSCRIPTION FACTOR, PUTATIVE"	AT3G25890.2	AP2-EREBP	PF00847	NA	NA	NA	NA	AT3G25890.1	NA	INTEGRASE-TYPE DNA-BINDING SUPERFAMILY PROTEIN
cassava4.1_010526m	26.4831	0.6529	55.2276	0.9016	7.47722	0.7513	36.396	0.9	26.225	0.8207		cassava4.1_010526M	PACID:17983904	EMEC:353	AT1G64380.1	"AP2 DOMAIN-CONTAINING TRANSCRIPTION FACTOR, PUTATIVE"	AT1G64380.1	AP2-EREBP	PF00847	NA	NA	NA	NA	AT1G78080.1	RAP2.4	RELATED TO AP2 4
cassava4.1_010887m	0.369646	32.9575	2.66495	13.4783			0.0936946	32.9262	0.0410168	46.3179		cassava4.1_010887M	PACID:17971239	EMEC:21087	AT5G64750.1	ABR1 (ABA REPRESSOR1); DNA BINDING / TRANSCRIPTION FACTOR	AT5G64750.1	AP2-EREBP	PF00847	NA	NA	NA	NA	AT5G64750.1	ABR1	INTEGRASE-TYPE DNA-BINDING SUPERFAMILY PROTEIN
cassava4.1_012390m	0	2.8911	65.0167	1.1465	11.7473	1.4329	1.74395	2.5302	0.730685	2.1207		cassava4.1_012390M	PACID:17981546	EMEC:20744	AT2G47520.1	"AP2 DOMAIN-CONTAINING TRANSCRIPTION FACTOR, PUTATIVE"	AT2G47520.1	AP2-EREBP	PF00847	NA	NA	NA	NA	AT2G47520.1	HRE2	INTEGRASE-TYPE DNA-BINDING SUPERFAMILY PROTEIN
cassava4.1_012438m	0.179333	5.2589	3.43799	2.7926	0.0447785	4.8683			0.402097	3.1252		cassava4.1_012438M	PACID:17970747	EMEC:3196	AT1G64380.1	"AP2 DOMAIN-CONTAINING TRANSCRIPTION FACTOR, PUTATIVE"	AT1G64380.1	AP2-EREBP	PF00847	NA	NA	NA	NA	AT1G64380.1	NA	INTEGRASE-TYPE DNA-BINDING SUPERFAMILY PROTEIN
cassava4.1_012714m	11.2226	0.4509	62.3114	0.9302	50.966	0.8623	0.274225	0.3532	0.526238	0.4468		cassava4.1_012714M	PACID:17976359	EMEC:3415	NA	NA	AT5G47230.1	AP2-EREBP	PF00847	NA	NA	NA	NA	AT5G47230.1	ERF5	ETHYLENE RESPONSIVE ELEMENT BINDING FACTOR 5
cassava4.1_013138m	11.5244	2.9862							0.825913	3.5683		cassava4.1_013138M	PACID:17978862	EMEC:1461	AT4G17500.1	ATERF-1 (ETHYLENE RESPONSIVE ELEMENT BINDING FACTOR 1); DNA BINDING / TRANSCRIPTION FACTOR/ TRANSCRIPTIONAL ACTIVATOR	AT4G17500.1	AP2-EREBP	PF00847	NA	NA	NA	K09286	AT4G17500.1	ERF-1	ETHYLENE RESPONSIVE ELEMENT BINDING FACTOR 1
cassava4.1_013214m	14.0158	0.7313	60.3592	1.1761	41.0221	1.2446	11.2004	0.8278	43.2215	0.9418		cassava4.1_013214M	PACID:17985280	EMEC:2095	NA	NA	AT3G23220.1	AP2-EREBP	PF00847	NA	NA	NA	NA	AT5G51190.1	NA	INTEGRASE-TYPE DNA-BINDING SUPERFAMILY PROTEIN
cassava4.1_013315m	15.5715	0.696	47.6066	0.8591	59.3986	0.9983	0.0527939	0.3512	5.15938	0.6685		cassava4.1_013315M	PACID:17964587	EMEC:20922	NA	NA	NA	NA	PF00847	NA	NA	NA	NA	AT5G51190.1	NA	INTEGRASE-TYPE DNA-BINDING SUPERFAMILY PROTEIN
cassava4.1_013506m	2.38445	3.7734	16.2017	2.2257	8.64132	2.0564	24.4747	1.5863	7.10433	2.0141		cassava4.1_013506M	PACID:17964236	EMEC:548	AT1G77200.1	"AP2 DOMAIN-CONTAINING TRANSCRIPTION FACTOR TINY, PUTATIVE"	AT1G77200.1	AP2-EREBP	PF00847	NA	NA	NA	NA	AT5G11590.1	TINY2	INTEGRASE-TYPE DNA-BINDING SUPERFAMILY PROTEIN
cassava4.1_013880m	68.5237	1.0464	67.963	1.0459	1.24095	1.4501	11.2004	1.2477	3.10619	1.4299		cassava4.1_013880M	PACID:17961871	EMEC:10016	AT2G47520.1	"AP2 DOMAIN-CONTAINING TRANSCRIPTION FACTOR, PUTATIVE"	AT2G47520.1	AP2-EREBP	PF00847	NA	NA	NA	K09286	AT3G16770.1	EBP	ETHYLENE-RESPONSIVE ELEMENT BINDING PROTEIN
cassava4.1_013886m	14.4373	0.5991	9.57266	0.6434	0.0411813	0.4294	0.123425	0.4566	0	0.2367		cassava4.1_013886M	PACID:17974671	EMEC:2509	AT5G51990.1	CBF4/DREB1D (C- REPEAT-BINDING FACTOR 4); DNA BINDING / TRANSCRIPTION FACTOR/ TRANSCRIPTIONAL ACTIVATOR	AT5G51990.1	AP2-EREBP	PF00847	NA	NA	NA	NA	AT5G11590.1	TINY2	INTEGRASE-TYPE DNA-BINDING SUPERFAMILY PROTEIN
cassava4.1_014137m	0.717332	9.8555	0.747688	8.7142	0.0447785	13.4189	4.42454	3.5685	0.187358	8.1472		cassava4.1_014137M	PACID:17968843	EMEC:9655	AT5G44210.1	ATERF-9/ATERF9/ERF9 (ERF DOMAIN PROTEIN 9); DNA BINDING / TRANSCRIPTION FACTOR/ TRANSCRIPTIONAL REPRESSOR	AT5G44210.1	AP2-EREBP	PF00847	NA	NA	NA	NA	AT4G34410.1	RRTF1	REDOX RESPONSIVE TRANSCRIPTION FACTOR 1
cassava4.1_014267m	47.9009	1.488	17.9626	2.0502	0.30325	3.4084	0.397463	3.6792	0.402097	3.0802		cassava4.1_014267M	PACID:17979628	EMEC:10016	AT1G68550.2	"AP2 DOMAIN-CONTAINING TRANSCRIPTION FACTOR, PUTATIVE"	AT1G68550.2	AP2-EREBP	PF00847	NA	NA	NA	K09286	AT3G16770.1	EBP	ETHYLENE-RESPONSIVE ELEMENT BINDING PROTEIN
cassava4.1_014544m	5.43737	2.357	26.1227	1.5858	9.1592	0.7033	0.502766	2.528	0.472812	2.233		cassava4.1_014544M	PACID:17980768	EMEC:5108	AT5G44210.1	ATERF-9/ATERF9/ERF9 (ERF DOMAIN PROTEIN 9); DNA BINDING / TRANSCRIPTION FACTOR/ TRANSCRIPTIONAL REPRESSOR	AT5G44210.1	AP2-EREBP	PF00847	NA	NA	NA	NA	AT5G44210.1	ERF9	ERF DOMAIN PROTEIN 9
cassava4.1_014632m	35.172	1.5958	0	7.3904	0	16.5659	0	15.6153	0	20.2608		cassava4.1_014632M	PACID:17977803	EMEC:7519	AT5G13330.1	RAP2.6L (RELATED TO AP2 6L); DNA BINDING / TRANSCRIPTION FACTOR	AT5G13330.1	AP2-EREBP	PF00847	NA	NA	NA	NA	AT5G13330.1	RAP2.6L	RELATED TO AP2 6L
cassava4.1_014695m	39.2365	0.8106	38.9494	1.2807	2.272	1.6535	52.3934	0.9983	3.41525	1.5284		cassava4.1_014695M	PACID:17963001	EMEC:21165	NA	NA	NA	NA	PF00847	NA	NA	NA	NA	AT1G49120.1	NA	INTEGRASE-TYPE DNA-BINDING SUPERFAMILY PROTEIN
cassava4.1_014721m	24.4522	1.8053	8.83641	2.188	0.155984	2.9608	42.1809	1.2574	6.03909	1.7854		cassava4.1_014721M	PACID:17970026	EMEC:7075	AT5G44210.1	ATERF-9/ATERF9/ERF9 (ERF DOMAIN PROTEIN 9); DNA BINDING / TRANSCRIPTION FACTOR/ TRANSCRIPTIONAL REPRESSOR	AT5G44210.1	AP2-EREBP	PF00847	NA	NA	NA	NA	AT3G15210.1	ERF4	ETHYLENE RESPONSIVE ELEMENT BINDING FACTOR 4
cassava4.1_015176m	61.9013	1.1464	65.5668	1.1296	61.8651	1.0013	52.0317	1.0341	33.9274	0.8845		cassava4.1_015176M	PACID:17980270	EMEC:14006	NA	NA	NA	NA	PF00847	NA	NA	NA	NA	AT3G20310.1	ERF7	ETHYLENE RESPONSE FACTOR 7
cassava4.1_015177m	63.5322	0.986	68.7156	1.0508	57.3652	0.9718	3.78442	0.7179	15.5786	0.803		cassava4.1_015177M	PACID:17988887	EMEC:7850	NA	NA	NA	NA	PF00847	NA	NA	NA	NA	AT1G50640.1	ERF3	ETHYLENE RESPONSIVE ELEMENT BINDING FACTOR 3
cassava4.1_015180m	0.421224	2.2216	42.6888	1.2453	1.64486	1.5482	0.0936946	2.1988	0.0167259	2.6046		cassava4.1_015180M	PACID:17985331	EMEC:2433	AT5G07580.1	DNA BINDING / TRANSCRIPTION FACTOR	AT5G47230.1	AP2-EREBP	PF00847	NA	NA	NA	NA	AT5G07580.1	NA	INTEGRASE-TYPE DNA-BINDING SUPERFAMILY PROTEIN
cassava4.1_015207m	39.2365	0.8471	33.5483	0.7817	9.67986	0.7397	7.39426	0.7246	0.825913	0.5836		cassava4.1_015207M	PACID:17971579	EMEC:21638	AT4G13040.2	AP2 DOMAIN-CONTAINING TRANSCRIPTION FACTOR FAMILY PROTEIN	AT4G13040.2	AP2-EREBP	PF00847	NA	NA	NA	NA	AT4G13040.3	NA	INTEGRASE-TYPE DNA-BINDING SUPERFAMILY PROTEIN
cassava4.1_015279m	68.5237	1.0095	54.0461	1.1365	39.2158	1.1287	14.9243	1.2303	30.0683	1.1297		cassava4.1_015279M	PACID:17967544	EMEC:1848	AT1G50640.1	ATERF3/ERF3 (ETHYLENE RESPONSIVE ELEMENT BINDING FACTOR 3); DNA BINDING / PROTEIN BINDING / TRANSCRIPTION FACTOR/ TRANSCRIPTIONAL REPRESSOR	AT1G50640.1	AP2-EREBP	PF00847	NA	NA	NA	NA	AT3G20310.1	ERF7	ETHYLENE RESPONSE FACTOR 7
cassava4.1_015296m	61.9013	0.9625	53.3358	0.8829	36.6338	0.8354	44.7396	0.9319	13.5952	0.7788		cassava4.1_015296M	PACID:17972452	EMEC:21638	AT4G13040.2	AP2 DOMAIN-CONTAINING TRANSCRIPTION FACTOR FAMILY PROTEIN	AT4G13040.2	AP2-EREBP	PF00847	NA	NA	NA	NA	AT4G13040.1	NA	INTEGRASE-TYPE DNA-BINDING SUPERFAMILY PROTEIN
cassava4.1_015301m	38.4562	1.9778	38.9494	2.0236	1.74376	3.6335	52.6718	1.0706	32.5235	1.6109		cassava4.1_015301M	PACID:17991359	EMEC:15966	AT1G21910.1	AP2 DOMAIN-CONTAINING TRANSCRIPTION FACTOR FAMILY PROTEIN	AT1G21910.1	AP2-EREBP	PF00847	NA	NA	NA	NA	AT1G21910.1	NA	INTEGRASE-TYPE DNA-BINDING SUPERFAMILY PROTEIN
cassava4.1_015361m	1.65466	6.0411	4.10592	4.5336	1.13827	4.4982	12.6728	2.3361	0.825913	4.6354		cassava4.1_015361M	PACID:17985528	EMEC:9893	AT5G51990.1	CBF4/DREB1D (C- REPEAT-BINDING FACTOR 4); DNA BINDING / TRANSCRIPTION FACTOR/ TRANSCRIPTIONAL ACTIVATOR	AT5G51990.1	AP2-EREBP	PF00847	NA	NA	NA	K09286	AT5G51990.1	CBF4	C-REPEAT-BINDING FACTOR 4
cassava4.1_015402m	0	5.8095	0.106225	4.5715	0.0899972	4.2573	1.16335	3.2054	0.028316	5.262		cassava4.1_015402M	PACID:17960844	NA	NA	NA	NA	NA	PF00847	NA	NA	NA	NA	AT5G52020.1	NA	INTEGRASE-TYPE DNA-BINDING SUPERFAMILY PROTEIN
cassava4.1_015499m	58.5268	1.1656	68.2167	1.0759	51.6365	0.9139	2.61905	0.7014	8.7299	0.6958		cassava4.1_015499M	PACID:17970256	EMEC:201	AT3G15210.1	ATERF-4/ATERF4/ERF4/RAP2.5 (ETHYLENE RESPONSIVE ELEMENT BINDING FACTOR 4); DNA BINDING / PROTEIN BINDING / TRANSCRIPTION FACTOR/ TRANSCRIPTIONAL REPRESSOR	AT3G15210.1	AP2-EREBP	PF00847	NA	NA	NA	NA	AT3G15210.1	ERF4	ETHYLENE RESPONSIVE ELEMENT BINDING FACTOR 4
cassava4.1_015673m	53.0491	1.4612	32.0268	1.7036	25.1175	0.7943	0.164566	0.2363	5.44939	1.4106		cassava4.1_015673M	PACID:17968366	EMEC:4109	AT3G23240.1	ATERF1/ERF1 (ETHYLENE RESPONSE FACTOR 1); DNA BINDING / TRANSCRIPTION FACTOR/ TRANSCRIPTIONAL ACTIVATOR	AT3G23240.1	AP2-EREBP	PF00847	NA	NA	NA	NA	AT3G23240.1	ERF1	ETHYLENE RESPONSE FACTOR 1
cassava4.1_015843m	4.88914	4.6985	5.72033	4.5448	0.797224	5.5481	51.295	0.9543	9.6828	2.6204		cassava4.1_015843M	PACID:17960806	EMEC:9810	AT5G51990.1	CBF4/DREB1D (C- REPEAT-BINDING FACTOR 4); DNA BINDING / TRANSCRIPTION FACTOR/ TRANSCRIPTIONAL ACTIVATOR	AT5G51990.1	AP2-EREBP	PF00847	NA	NA	NA	K09286	AT5G51990.1	CBF4	C-REPEAT-BINDING FACTOR 4
cassava4.1_015856m	6.05557	1.9829	0.405585	4.1409	0	7.1394	0.186317	3.8272	0	9.8903		cassava4.1_015856M	PACID:17993557	EMEC:3151	AT2G31230.1	ATERF15 (ETHYLENE-RESPONSIVE ELEMENT BINDING FACTOR 15); DNA BINDING / TRANSCRIPTION FACTOR/ TRANSCRIPTIONAL ACTIVATOR	AT2G31230.1	AP2-EREBP	PF00847	NA	NA	NA	NA	AT3G23240.1	ERF1	ETHYLENE RESPONSE FACTOR 1
cassava4.1_016167m	20.0689	0.5908	0.201827	0.1264	0	0.0442	0	0.0201	0	0.0209		cassava4.1_016167M	PACID:17984907	EMEC:21314	AT1G15360.1	SHN1/WIN1 (SHINE1); DNA BINDING / TRANSCRIPTION FACTOR	AT1G15360.1	AP2-EREBP	PF00847	NA	NA	NA	NA	AT1G15360.1	SHN1	INTEGRASE-TYPE DNA-BINDING SUPERFAMILY PROTEIN
cassava4.1_016343m	17.8888	0.3379	43.4876	0.6657	5.55343	0.4709	0.315723	0.2422	0.198728	0.293		cassava4.1_016343M	PACID:17965263	EMEC:7454	NA	NA	AT1G71450.1	AP2-EREBP	PF00847	NA	NA	NA	NA	AT1G19210.1	NA	INTEGRASE-TYPE DNA-BINDING SUPERFAMILY PROTEIN
cassava4.1_016485m	0	3.32	0.606323	2.2727	0	6.7459	0.822122	1.5627	0	5.1824		cassava4.1_016485M	PACID:17985863	EMEC:9188	AT5G25190.1	"ETHYLENE-RESPONSIVE ELEMENT-BINDING PROTEIN, PUTATIVE"	AT5G25190.1	AP2-EREBP	PF00847	NA	NA	NA	NA	AT5G25190.1	NA	INTEGRASE-TYPE DNA-BINDING SUPERFAMILY PROTEIN
cassava4.1_016924m	68.5237	1.0261	44.8554	0.9016	61.8651	1.0174	24.4747	0.8575	4.64162	0.8331		cassava4.1_016924M	PACID:17985384	EMEC:3051	AT4G06746.1	RAP2.9 (RELATED TO AP2 9); TRANSCRIPTION FACTOR	AT4G06746.1	AP2-EREBP	PF00847	NA	NA	NA	NA	AT5G67190.1	DEAR2	DREB AND EAR MOTIF PROTEIN 2
cassava4.1_017022m	24.4522	0.637	2.2519	0.2725	0	0.1394	0	0.092	0	0.1095		cassava4.1_017022M	PACID:17983615	EMEC:21314	AT1G15360.1	SHN1/WIN1 (SHINE1); DNA BINDING / TRANSCRIPTION FACTOR	AT1G15360.1	AP2-EREBP	PF00847	NA	NA	NA	NA	AT5G25390.2	SHN2	INTEGRASE-TYPE DNA-BINDING SUPERFAMILY PROTEIN
cassava4.1_017103m	56.3533	1.2306	2.17973	1.8552	0.0293129	3.8112	0	3.8201	0	3.9972		cassava4.1_017103M	PACID:17969972	EMEC:1847	AT5G47220.1	ATERF-2/ATERF2/ERF2 (ETHYLENE RESPONSE FACTOR 2); DNA BINDING / TRANSCRIPTION FACTOR/ TRANSCRIPTIONAL ACTIVATOR	AT5G47220.1	AP2-EREBP	PF00847	NA	NA	NA	NA	AT3G23240.1	ERF1	ETHYLENE RESPONSE FACTOR 1
cassava4.1_018002m	62.7901	1.2692	69.4701	1.0868					32.5235	0.7764		cassava4.1_018002M	PACID:17969979	EMEC:1390	AT1G28360.1	ATERF12/ERF12 (ERF DOMAIN PROTEIN 12); DNA BINDING / TRANSCRIPTION FACTOR/ TRANSCRIPTIONAL REPRESSOR	AT1G28360.1	AP2-EREBP	PF00847	NA	NA	NA	NA	AT1G28360.1	ERF12	ERF DOMAIN PROTEIN 12
cassava4.1_018072m	45.4553	0.8637	0	3.3803	0	3.4516	0	6.1402	0	3.0987		cassava4.1_018072M	PACID:17992770	EMEC:11418	AT1G74930.1	"AP2 DOMAIN-CONTAINING TRANSCRIPTION FACTOR, PUTATIVE"	AT1G74930.1	AP2-EREBP	PF00847	NA	NA	NA	NA	AT1G74930.1	ORA47	INTEGRASE-TYPE DNA-BINDING SUPERFAMILY PROTEIN
cassava4.1_020911m	55.7721	0.826	57.0215	0.864	15.7708	1.8318	3.97751	0.4943	48.8704	1.1446		cassava4.1_020911M	PACID:17959835	EMEC:20621	AT5G25190.1	"ETHYLENE-RESPONSIVE ELEMENT-BINDING PROTEIN, PUTATIVE"	AT5G25190.1	AP2-EREBP	PF00847	NA	NA	NA	NA	AT5G25190.1	NA	INTEGRASE-TYPE DNA-BINDING SUPERFAMILY PROTEIN
cassava4.1_021785m	34.3779	0.7748	52.6264	1.229	4.46522	1.5485	28.2073	1.2446	53.0489	1.0067		cassava4.1_021785M	PACID:17990430	NA	AT1G16060.1	"OVULE DEVELOPMENT PROTEIN, PUTATIVE"	AT1G16060.1	AP2-EREBP	PF00847	NA	NA	NA	K09285	AT1G16060.1	ADAP	ARIA-INTERACTING DOUBLE AP2 DOMAIN PROTEIN
cassava4.1_021971m	64.1061	1.2359	0.694814	0.4856	0	0.1907	19.419	0.8426	0	0.2008		cassava4.1_021971M	PACID:17988946	NA	AT3G60490.1	"AP2 DOMAIN-CONTAINING TRANSCRIPTION FACTOR TINY, PUTATIVE"	AT3G60490.1	AP2-EREBP	PF00847	NA	NA	NA	NA	AT2G44940.1	NA	INTEGRASE-TYPE DNA-BINDING SUPERFAMILY PROTEIN
cassava4.1_022027m	8.22448	2.0852	69.4701	1.0657	54.481	1.174	23.7968	0.7122	9.17204	1.6688		cassava4.1_022027M	PACID:17976459	EMEC:1461	AT5G47220.1	ATERF-2/ATERF2/ERF2 (ETHYLENE RESPONSE FACTOR 2); DNA BINDING / TRANSCRIPTION FACTOR/ TRANSCRIPTIONAL ACTIVATOR	AT5G47220.1	AP2-EREBP	PF00847	NA	NA	NA	K09286	AT4G17500.1	ERF-1	ETHYLENE RESPONSIVE ELEMENT BINDING FACTOR 1
cassava4.1_022726m	22.9452	1.4453	40.5111	1.3149	5.83568	1.4961	12.6728	1.3167	14.2536	1.3342		cassava4.1_022726M	PACID:17962843	EMEC:7082	AT1G68550.2	"AP2 DOMAIN-CONTAINING TRANSCRIPTION FACTOR, PUTATIVE"	AT1G68550.2	AP2-EREBP	PF00847	NA	NA	NA	NA	AT3G25890.1	NA	INTEGRASE-TYPE DNA-BINDING SUPERFAMILY PROTEIN
cassava4.1_022781m			1.03907	4.4423	0.30325	5.363	4.42454	3.5619	0.18394	6.7962		cassava4.1_022781M	PACID:17962092	EMEC:3151	AT2G44840.1	ATERF13/EREBP (ETHYLENE-RESPONSIVE ELEMENT BINDING FACTOR 13); DNA BINDING / TRANSCRIPTION FACTOR	AT2G44840.1	AP2-EREBP	PF00847	NA	NA	NA	K14516	AT3G23240.1	ERF1	ETHYLENE RESPONSE FACTOR 1
cassava4.1_023527m	56.3533	1.2229	65.5668	0.986	59.3986	0.9896	19.419	1.2665	41.6596	1.1779		cassava4.1_023527M	PACID:17988517	EMEC:1504	AT4G39780.1	"AP2 DOMAIN-CONTAINING TRANSCRIPTION FACTOR, PUTATIVE"	AT4G39780.1	AP2-EREBP	PF00847	NA	NA	NA	NA	AT1G78080.1	RAP2.4	RELATED TO AP2 4
cassava4.1_023697m	2.26408	4.5163	15.0308	2.9109	3.19246	2.5597	0.475006	4.398	0.0572858	6.3907		cassava4.1_023697M	PACID:17980763	EMEC:220	AT1G28360.1	ATERF12/ERF12 (ERF DOMAIN PROTEIN 12); DNA BINDING / TRANSCRIPTION FACTOR/ TRANSCRIPTIONAL REPRESSOR	AT1G28360.1	AP2-EREBP	PF00847	NA	NA	NA	NA	AT1G28360.1	ERF12	ERF DOMAIN PROTEIN 12
cassava4.1_023719m	0	175.958	0	55.1232	0	99.6897	0	122.541	0	216.428		cassava4.1_023719M	PACID:17968221	EMEC:20359	NA	NA	NA	NA	PF00847	NA	NA	NA	NA	AT5G51990.1	CBF4	C-REPEAT-BINDING FACTOR 4
cassava4.1_023728m	13.708	0.4534	41.2348	0.8112	61.8651	1.0146	1.28379	0.534	32.5235	0.8506		cassava4.1_023728M	PACID:17987297	NA	AT1G80580.1	ETHYLENE-RESPONSIVE ELEMENT-BINDING FAMILY PROTEIN	AT1G80580.1	AP2-EREBP	PF00847	NA	NA	NA	NA	AT1G12980.1	ESR1	INTEGRASE-TYPE DNA-BINDING SUPERFAMILY PROTEIN
cassava4.1_023792m			0	11.9615	0	33.4942	0	19.0446	0	39.7414		cassava4.1_023792M	PACID:17978642	EMEC:7519	AT5G61890.1	AP2 DOMAIN-CONTAINING TRANSCRIPTION FACTOR FAMILY PROTEIN	AT5G61890.1	AP2-EREBP	PF00847	NA	NA	NA	NA	AT5G61890.1	NA	INTEGRASE-TYPE DNA-BINDING SUPERFAMILY PROTEIN
cassava4.1_023899m									0.0410168	2.7688		cassava4.1_023899M	PACID:17974543	EMEC:21165	NA	NA	NA	NA	PF00847	NA	NA	NA	NA	AT1G68550.1	NA	INTEGRASE-TYPE DNA-BINDING SUPERFAMILY PROTEIN
cassava4.1_025181m	26.4831	1.6156	29.314	1.5653	2.272	2.0049						cassava4.1_025181M	PACID:17986048	EMEC:20900	AT4G23750.2	CRF2 (CYTOKININ RESPONSE FACTOR 2); DNA BINDING / TRANSCRIPTION FACTOR	AT4G23750.2	AP2-EREBP	PF00847	NA	NA	NA	NA	AT4G23750.1	CRF2	CYTOKININ RESPONSE FACTOR 2
cassava4.1_025233m	1.65466	2.6295	1.25875	2.8019	0	6.6354	0	5.2416	0	7.1545		cassava4.1_025233M	PACID:17974496	NA	AT1G16060.1	"OVULE DEVELOPMENT PROTEIN, PUTATIVE"	AT1G16060.1	AP2-EREBP	PF00847	NA	NA	NA	K09285	AT1G79700.2	NA	INTEGRASE-TYPE DNA-BINDING SUPERFAMILY PROTEIN
cassava4.1_025568m	61.5286	1.1701	67.5489	1.0756	61.8651	1.0065	51.5649	1.048	47.5699	1.0924		cassava4.1_025568M	PACID:17989522	EMEC:7850	AT1G50640.1	ATERF3/ERF3 (ETHYLENE RESPONSIVE ELEMENT BINDING FACTOR 3); DNA BINDING / PROTEIN BINDING / TRANSCRIPTION FACTOR/ TRANSCRIPTIONAL REPRESSOR	AT1G50640.1	AP2-EREBP	PF00847	NA	NA	NA	K09286	AT3G20310.1	ERF7	ETHYLENE RESPONSE FACTOR 7
cassava4.1_026705m	30.2503	2.1547			15.7708	2.7502						cassava4.1_026705M	PACID:17960934	EMEC:15256	AT1G21910.1	AP2 DOMAIN-CONTAINING TRANSCRIPTION FACTOR FAMILY PROTEIN	AT1G21910.1	AP2-EREBP	PF00847	NA	NA	NA	NA	AT1G21910.1	NA	INTEGRASE-TYPE DNA-BINDING SUPERFAMILY PROTEIN
cassava4.1_026788m	3.46271	1.7275	1.95131	0.573	0.0835437	0.4794	21.6478	0.647	0.0540261	0.326		cassava4.1_026788M	PACID:17985226	NA	AT3G60490.1	"AP2 DOMAIN-CONTAINING TRANSCRIPTION FACTOR TINY, PUTATIVE"	AT3G60490.1	AP2-EREBP	PF00847	NA	NA	NA	NA	AT2G44940.1	NA	INTEGRASE-TYPE DNA-BINDING SUPERFAMILY PROTEIN
cassava4.1_027146m			0	4.7167	0	10.6356	0	9.4163	0	14.6658		cassava4.1_027146M	PACID:17993261	EMEC:7519	AT5G13330.1	RAP2.6L (RELATED TO AP2 6L); DNA BINDING / TRANSCRIPTION FACTOR	AT5G13330.1	AP2-EREBP	PF00847	NA	NA	NA	NA	AT5G13330.1	RAP2.6L	RELATED TO AP2 6L
cassava4.1_027342m							0	25.1308	0	16.972		cassava4.1_027342M	PACID:17967400	EMEC:7519	AT2G33710.1	AP2 DOMAIN-CONTAINING TRANSCRIPTION FACTOR FAMILY PROTEIN	AT2G33710.1	AP2-EREBP	PF00847	NA	NA	NA	NA	AT5G61890.1	NA	INTEGRASE-TYPE DNA-BINDING SUPERFAMILY PROTEIN
cassava4.1_027443m	0	48.168	0	21.0168	0	47.8521	0	45.1486	0	97.2684		cassava4.1_027443M	PACID:17968247	NA	NA	NA	NA	NA	PF00847	NA	NA	NA	NA	AT5G51990.1	CBF4	C-REPEAT-BINDING FACTOR 4
cassava4.1_028782m	53.0491	0.8418	12.127	0.596	0.100436	0.4073	0	0.245	0.0540261	0.3924		cassava4.1_028782M	PACID:17989897	EMEC:3194	AT4G25490.1	CBF1 (C-REPEAT/DRE BINDING FACTOR 1); DNA BINDING / TRANSCRIPTION FACTOR/ TRANSCRIPTIONAL ACTIVATOR	AT4G25490.1	AP2-EREBP	PF00847	NA	NA	NA	K09286	AT5G11590.1	TINY2	INTEGRASE-TYPE DNA-BINDING SUPERFAMILY PROTEIN
cassava4.1_028940m	8.22448	1.5544	51.3401	0.9173	11.1869	1.3226	0.132519	0.5264	0.187358	1.9252		cassava4.1_028940M	PACID:17964547	EMEC:707	AT5G47220.1	ATERF-2/ATERF2/ERF2 (ETHYLENE RESPONSE FACTOR 2); DNA BINDING / TRANSCRIPTION FACTOR/ TRANSCRIPTIONAL ACTIVATOR	AT5G47220.1	AP2-EREBP	PF00847	NA	NA	NA	NA	AT4G17500.1	ERF-1	ETHYLENE RESPONSIVE ELEMENT BINDING FACTOR 1
cassava4.1_029028m	0	5.2531	5.98248	2.5627	18.0006	1.6729	0.18569	3.9441	0.0167259	5.1776		cassava4.1_029028M	PACID:17985677	EMEC:548	AT1G77200.1	"AP2 DOMAIN-CONTAINING TRANSCRIPTION FACTOR TINY, PUTATIVE"	AT1G77200.1	AP2-EREBP	PF00847	NA	NA	NA	NA	AT5G11590.1	TINY2	INTEGRASE-TYPE DNA-BINDING SUPERFAMILY PROTEIN
cassava4.1_029110m	57.9848	1.1538	10.5822	1.5447	26.995	0.8026	52.3934	0.9924	0.472812	0.4819		cassava4.1_029110M	PACID:17964104	EMEC:18157	AT3G11020.1	DREB2B (DRE-BINDING PROTEIN 2B); DNA BINDING / TRANSCRIPTION FACTOR/ TRANSCRIPTIONAL ACTIVATOR	AT3G11020.1	AP2-EREBP	PF00847	NA	NA	NA	NA	AT2G40340.1	DREB2C	INTEGRASE-TYPE DNA-BINDING SUPERFAMILY PROTEIN
cassava4.1_029328m	35.172	1.4074	64.1935	1.1561	53.9516	1.1336	20.0803	1.356	10.7627	1.4308		cassava4.1_029328M	PACID:17984264	EMEC:7265	AT4G36900.1	RAP2.10 (RELATED TO AP2 10); DNA BINDING / TRANSCRIPTION FACTOR	AT4G36900.1	AP2-EREBP	PF00847	NA	NA	NA	K09286	AT3G50260.1	CEJ1	COOPERATIVELY REGULATED BY ETHYLENE AND JASMONATE 1
cassava4.1_030248m							5.47536	1.8606				cassava4.1_030248M	PACID:17986136	NA	NA	NA	NA	NA	"PF00847,PF02362"	NA	NA	NA	NA	AT1G51120.1	NA	AP2/B3 TRANSCRIPTION FACTOR FAMILY PROTEIN
cassava4.1_030658m	36.7772	0.7628	31.2991	1.384	5.28371	1.8912	2.94192	2.4574	0.072333	3.2621		cassava4.1_030658M	PACID:17987295	EMEC:20621	AT5G25190.1	"ETHYLENE-RESPONSIVE ELEMENT-BINDING PROTEIN, PUTATIVE"	AT5G25190.1	AP2-EREBP	PF00847	NA	NA	NA	NA	AT5G25190.1	NA	INTEGRASE-TYPE DNA-BINDING SUPERFAMILY PROTEIN
cassava4.1_031718m	0.717332	33.6463	1.74716	20.0182								cassava4.1_031718M	PACID:17961113	NA	AT2G36450.1	AP2 DOMAIN-CONTAINING PROTEIN	AT2G36450.1	AP2-EREBP	PF00847	NA	NA	NA	NA	AT2G36450.1	HRD	INTEGRASE-TYPE DNA-BINDING SUPERFAMILY PROTEIN
cassava4.1_032424m	62.3376	1.1852	22.5511	1.5785	10.6121	1.6352	7.02976	1.6363	17.5066	1.3864		cassava4.1_032424M	PACID:17979862	EMEC:6884	AT3G15210.1	ATERF-4/ATERF4/ERF4/RAP2.5 (ETHYLENE RESPONSIVE ELEMENT BINDING FACTOR 4); DNA BINDING / PROTEIN BINDING / TRANSCRIPTION FACTOR/ TRANSCRIPTIONAL REPRESSOR	AT3G15210.1	AP2-EREBP	PF00847	NA	NA	NA	K09286	AT5G44210.1	ERF9	ERF DOMAIN PROTEIN 9
cassava4.1_032457m	10.5263	0.4025	2.85318	0.4504	0.567421	0.4472	0.0854181	0.2057	0.0540261	0.3318		cassava4.1_032457M	PACID:17984122	NA	AT5G11590.1	TINY2 (TINY2); DNA BINDING / TRANSCRIPTION FACTOR	AT5G11590.1	AP2-EREBP	PF00847	NA	NA	NA	NA	AT5G11590.1	TINY2	INTEGRASE-TYPE DNA-BINDING SUPERFAMILY PROTEIN
cassava4.1_032473m	7.58634	0.3992	49.0171	0.746	21.8387	0.6233	0	0.1932	0	0.2426		cassava4.1_032473M	PACID:17978796	EMEC:3415	AT5G47230.1	ERF5 (ETHYLENE RESPONSIVE ELEMENT BINDING FACTOR 5); DNA BINDING / TRANSCRIPTION FACTOR/ TRANSCRIPTIONAL ACTIVATOR	AT5G47230.1	AP2-EREBP	PF00847	NA	NA	NA	K09286	AT4G17490.1	ERF6	ETHYLENE RESPONSIVE ELEMENT BINDING FACTOR 6
cassava4.1_032789m	31.1203	0.6939	5.35304	0.5716	0.136846	0.4509	0.115531	0.3457	0.152155	0.4074		cassava4.1_032789M	PACID:17983713	NA	AT5G11590.1	TINY2 (TINY2); DNA BINDING / TRANSCRIPTION FACTOR	AT5G11590.1	AP2-EREBP	PF00847	NA	NA	NA	NA	AT5G11590.1	TINY2	INTEGRASE-TYPE DNA-BINDING SUPERFAMILY PROTEIN
cassava4.1_033353m	41.5618	0.8003	0.616693	0.276	0	0.1765	0	0.0885	0	0.077		cassava4.1_033353M	PACID:17983221	NA	AT2G40220.1	ABI4 (ABA INSENSITIVE 4); DNA BINDING / TRANSCRIPTION FACTOR	AT2G40220.1	AP2-EREBP	PF00847	NA	NA	NA	K09286	AT2G40220.1	ABI4	INTEGRASE-TYPE DNA-BINDING SUPERFAMILY PROTEIN
cassava4.1_033707m	64.2899	1.1124	67.5489	1.0797	59.3986	0.998	6.08754	0.7169	10.1455	0.7469		cassava4.1_033707M	PACID:17970844	EMEC:8947	NA	NA	NA	NA	PF00847	NA	NA	NA	NA	AT4G11140.1	CRF1	CYTOKININ RESPONSE FACTOR 1
cassava4.1_033803m	68.5237	1.0709	61.3258	1.219	39.2158	1.2712	30.5391	1.298	33.2376	1.2662		cassava4.1_033803M	PACID:17968687	EMEC:3911	AT4G06746.1	RAP2.9 (RELATED TO AP2 9); TRANSCRIPTION FACTOR	AT4G06746.1	AP2-EREBP	PF00847	NA	NA	NA	K09286	AT3G50260.1	CEJ1	COOPERATIVELY REGULATED BY ETHYLENE AND JASMONATE 1
cassava4.1_033866m	0	18.5305	1.25875	7.65	0.694162	6.2159	0.502766	9.2244	0.0410168	16.9763		cassava4.1_033866M	PACID:17985523	NA	NA	NA	NA	NA	PF00847	NA	NA	NA	NA	AT5G52020.1	NA	INTEGRASE-TYPE DNA-BINDING SUPERFAMILY PROTEIN
cassava4.1_034303m	55.1334	1.1995	51.9751	1.2081	31.6817	1.2394	27.4283	1.2593	22.2251	1.2732		cassava4.1_034303M	PACID:17967578	EMEC:11026	AT1G53170.1	ATERF-8/ATERF8 (ETHYLENE RESPONSE ELEMENT BINDING FACTOR 4); DNA BINDING / TRANSCRIPTION FACTOR/ TRANSCRIPTIONAL REPRESSOR	AT1G53170.1	AP2-EREBP	PF00847	NA	NA	NA	NA	AT3G20310.1	ERF7	ETHYLENE RESPONSE FACTOR 7
cassava4.1_034356m					34.7674	1.4762						cassava4.1_034356M	PACID:17988010	NA	AT1G71450.1	"AP2 DOMAIN-CONTAINING TRANSCRIPTION FACTOR, PUTATIVE"	AT1G71450.1	AP2-EREBP	PF00847	NA	NA	NA	NA	AT1G19210.1	NA	INTEGRASE-TYPE DNA-BINDING SUPERFAMILY PROTEIN

## Sheet: 99 AP2 in ethylene
The expression ratio of 99 AP2/ERF genes in water-deficit stress treatment that expressed both in ethylene and water-deficit stress induced leaf abscission
Gene ID	T2/T1 q-value(%)	T2/T1 Fold Change	T3/T1 q-value(%)	T3/T1 Fold Change	T4/T1 q-value(%)	T4/T1 Fold Change	T5/T1 q-value(%)	T5/T1 Fold Change	T6/T1 q-value(%)	T6/T1 Fold Change		ProbeSetID	Probe Set ID	PACID	KEGG_ID	TAIR7_ID	TAIR7_DESCRIPTION	TF_ID	TF_FAMILY	PHYTOZOME TRANSCRIPT NAME	PFAM	PANTHER	KOG	KEGG EC	KEGG ORTHOLOGY	BEST ARABIDOPSIS TAIR10 HIT NAME	BEST ARABIDOPSIS TAIR10 HIT SYMBOL
cassava4.1_001702m	59.5494	0.9998	27.5385	1.0835	39.8049	1.042	9.02079	1.1353	2.43315	1.1691		cassava4.1_001702M	cassava4.1_001702M	PACID:17963870	EMEC:7372	AT5G22770.2	ALPHA-ADR (ALPHA-ADAPTIN); BINDING / STRUCTURAL MOLECULE	NA	NA	"PF01602,PF02883,PF02296"	PTHR22780	KOG1077	NA	NA	AT5G22780.1	NA	"ADAPTOR PROTEIN COMPLEX AP-2, ALPHA SUBUNIT"
cassava4.1_003079m	57.5262	0.964	34.5197	1.1119	47.1089	0.9362	42.2035	0.9767	34.6114	0.9779		cassava4.1_003079M	cassava4.1_003079M	PACID:17986745	EMEC:18796	AT2G32850.2	PROTEIN KINASE FAMILY PROTEIN	NA	NA	PF00069	PTHR22967	KOG1989	2.7.11.1	K08853	AT2G32850.2	NA	PROTEIN KINASE SUPERFAMILY PROTEIN
cassava4.1_003216m	0.117316	1.6933	0.808729	0.7797	0.223689	0.5644	0	0.2544	0	0.1915		cassava4.1_003216M	cassava4.1_003216M	PACID:17962870	NA	AT4G37750.1	ANT (AINTEGUMENTA); DNA BINDING / TRANSCRIPTION FACTOR	AT4G37750.1	AP2-EREBP	PF00847	NA	NA	NA	K09285	AT4G37750.1	ANT	INTEGRASE-TYPE DNA-BINDING SUPERFAMILY PROTEIN
cassava4.1_003308m	14.9344	1.3642	34.5197	0.9066	37.6121	1.1564	4.02945	0.6782	21.848	1.1408		cassava4.1_003308M	cassava4.1_003308M	PACID:17984560	NA	AT4G37750.1	ANT (AINTEGUMENTA); DNA BINDING / TRANSCRIPTION FACTOR	AT4G37750.1	AP2-EREBP	PF00847	NA	NA	NA	NA	AT4G37750.1	ANT	INTEGRASE-TYPE DNA-BINDING SUPERFAMILY PROTEIN
cassava4.1_003598m	55.8023	1.0228	0.433939	0.584	24.8442	0.7726	0	0.4769	1.67719	0.5819		cassava4.1_003598M	cassava4.1_003598M	PACID:17977084	NA	AT4G37750.1	ANT (AINTEGUMENTA); DNA BINDING / TRANSCRIPTION FACTOR	AT4G37750.1	AP2-EREBP	PF00847	NA	NA	NA	NA	AT4G37750.1	ANT	INTEGRASE-TYPE DNA-BINDING SUPERFAMILY PROTEIN
cassava4.1_004734m	0	0.5469	0	0.4457	0	0.4638	0	0.1658	0	0.2275		cassava4.1_004734M	cassava4.1_004734M	PACID:17979883	NA	AT5G57390.1	AIL5 (AINTEGUMENTA-LIKE 5); DNA BINDING / TRANSCRIPTION FACTOR	AT5G57390.1	AP2-EREBP	PF00847	NA	NA	NA	K09285	AT5G57390.1	AIL5	AINTEGUMENTA-LIKE 5
cassava4.1_005852m	45.3877	0.9401	1.37461	0.7405	19.2624	1.2469	24.8691	0.8394	30.2041	1.0333		cassava4.1_005852M	cassava4.1_005852M	PACID:17975365	EMEC:20270	AT4G36920.1	AP2 (APETALA 2); TRANSCRIPTION FACTOR	AT4G36920.1	AP2-EREBP	PF00847	NA	NA	NA	K09284	AT4G36920.1	AP2	INTEGRASE-TYPE DNA-BINDING SUPERFAMILY PROTEIN
cassava4.1_005961m	14.4596	0.8052	0.576848	0.6497	0.252127	0.3811	0	0.2157	0	0.1812		cassava4.1_005961M	cassava4.1_005961M	PACID:17973733	EMEC:21139	AT2G28550.2	TOE1 (TARGET OF EAT1 1); DNA BINDING / TRANSCRIPTION FACTOR	AT2G28550.2	AP2-EREBP	PF00847	NA	NA	NA	NA	AT4G36920.1	AP2	INTEGRASE-TYPE DNA-BINDING SUPERFAMILY PROTEIN
cassava4.1_006005m	0	0.5778	0	0.3986	0.0301637	0.4537	0	0.2271	0	0.2105		cassava4.1_006005M	cassava4.1_006005M	PACID:17991704	EMEC:16707	AT2G28550.2	TOE1 (TARGET OF EAT1 1); DNA BINDING / TRANSCRIPTION FACTOR	AT2G28550.2	AP2-EREBP	PF00847	NA	NA	NA	NA	AT2G28550.3	RAP2.7	RELATED TO AP2.7
cassava4.1_006069m	1.53758	0.6306	0.108069	0.5446	4.20567	0.6894	0.0124771	0.2918	0	0.3134		cassava4.1_006069M	cassava4.1_006069M	PACID:17980890	EMEC:16707	AT5G60120.1	TOE2 (TARGET OF EAT1 2); DNA BINDING / TRANSCRIPTION FACTOR	AT5G60120.1	AP2-EREBP	PF00847	NA	NA	NA	K09284	AT2G28550.3	RAP2.7	RELATED TO AP2.7
cassava4.1_007151m	8.17549	0.693	2.8156	0.7111	6.49182	0.5796	2.49164	0.6547	0.120371	0.5366		cassava4.1_007151M	cassava4.1_007151M	PACID:17972557	EMEC:21139	AT2G28550.2	TOE1 (TARGET OF EAT1 1); DNA BINDING / TRANSCRIPTION FACTOR	AT2G28550.2	AP2-EREBP	PF00847	NA	NA	NA	NA	AT2G28550.1	RAP2.7	RELATED TO AP2.7
cassava4.1_007311m	0	0.043	41.3419	1.1198	21.104	1.2715	12	1.2338	1.05101	1.4304		cassava4.1_007311M	cassava4.1_007311M	PACID:17987884	EMEC:7591	AT5G64750.1	ABR1 (ABA REPRESSOR1); DNA BINDING / TRANSCRIPTION FACTOR	AT5G64750.1	AP2-EREBP	PF00847	NA	NA	NA	NA	AT2G33710.1	NA	INTEGRASE-TYPE DNA-BINDING SUPERFAMILY PROTEIN
cassava4.1_007457m			0	11.1137	0.0154837	11.4173	0	21.3083	0	27.6667		cassava4.1_007457M	cassava4.1_007457M	PACID:17960054	EMEC:7591	AT5G64750.1	ABR1 (ABA REPRESSOR1); DNA BINDING / TRANSCRIPTION FACTOR	AT5G64750.1	AP2-EREBP	PF00847	NA	NA	NA	NA	AT2G33710.2	NA	INTEGRASE-TYPE DNA-BINDING SUPERFAMILY PROTEIN
cassava4.1_007488m	9.90279	1.2056	3.25458	0.7773	48.7945	0.9985	0	0.4116	0.0105898	0.4232		cassava4.1_007488M	cassava4.1_007488M	PACID:17993584	NA	AT2G41710.1	"OVULE DEVELOPMENT PROTEIN, PUTATIVE"	AT2G41710.1	AP2-EREBP	PF00847	NA	NA	NA	K09285	AT2G41710.1	NA	INTEGRASE-TYPE DNA-BINDING SUPERFAMILY PROTEIN
cassava4.1_008857m	59.5494	0.9848	33.6082	1.1688			41.578	0.9555				cassava4.1_008857M	cassava4.1_008857M	PACID:17993679	EMEC:18100	NA	NA	AT3G11020.1	AP2-EREBP	PF00847	NA	NA	NA	NA	AT2G40340.1	DREB2C	INTEGRASE-TYPE DNA-BINDING SUPERFAMILY PROTEIN
cassava4.1_008867m	0.706796	1.8089	11.0434	0.834	33.3468	0.8782	0.00694779	0.4558	0	0.4604		cassava4.1_008867M	cassava4.1_008867M	PACID:17978817	EMEC:17193	AT3G14230.3	RAP2.2; DNA BINDING / TRANSCRIPTION FACTOR	AT3G14230.3	AP2-EREBP	PF00847	NA	NA	NA	NA	AT5G19790.1	RAP2.11	RELATED TO AP2 11
cassava4.1_009529m	28.9063	1.0718	33.6082	1.0583	20.2264	1.0908	37.3066	1.0201	5.46434	1.1238		cassava4.1_009529M	cassava4.1_009529M	PACID:17970181	EMEC:9426	AT3G14230.3	RAP2.2; DNA BINDING / TRANSCRIPTION FACTOR	AT3G14230.3	AP2-EREBP	PF00847	NA	NA	NA	K09286	AT1G53910.1	RAP2.12	RELATED TO AP2 12
cassava4.1_009652m	25.0615	1.126	0.54347	1.3687	4.49027	1.2059	11.3507	1.1306	1.23345	1.1745		cassava4.1_009652M	cassava4.1_009652M	PACID:17973127	EMEC:9897	AT2G47520.1	"AP2 DOMAIN-CONTAINING TRANSCRIPTION FACTOR, PUTATIVE"	AT3G14230.3	AP2-EREBP	PF00847	NA	NA	NA	NA	AT1G53910.1	RAP2.12	RELATED TO AP2 12
cassava4.1_010068m	14.4596	1.3517	1.26706	1.734	8.82802	1.3779	2.38266	1.4661	0.974378	1.5421		cassava4.1_010068M	cassava4.1_010068M	PACID:17962687	EMEC:6857	AT4G01500.1	NGA4 (NGATHA4); TRANSCRIPTION FACTOR	AT4G01500.1	ABI3VP1	"PF00847,PF02362"	NA	NA	NA	K09287	AT1G25560.1	TEM1	AP2/B3 TRANSCRIPTION FACTOR FAMILY PROTEIN
cassava4.1_010102m	58.1891	0.9818	13.2301	1.1547	48.7779	0.9812	28.7877	1.0625	1.79804	1.1817		cassava4.1_010102M	cassava4.1_010102M	PACID:17971805	EMEC:2288	AT4G39780.1	"AP2 DOMAIN-CONTAINING TRANSCRIPTION FACTOR, PUTATIVE"	AT4G39780.1	AP2-EREBP	PF00847	NA	NA	NA	K09286	AT1G78080.1	RAP2.4	RELATED TO AP2 4
cassava4.1_010157m	40.7804	1.0553	2.8156	1.1943	19.2624	1.1155	28.7877	0.9457	0.198529	0.7712		cassava4.1_010157M	cassava4.1_010157M	PACID:17968962	EMEC:6857	AT4G01500.1	NGA4 (NGATHA4); TRANSCRIPTION FACTOR	AT4G01500.1	ABI3VP1	"PF00847,PF02362"	NA	NA	NA	K09287	AT1G25560.1	TEM1	AP2/B3 TRANSCRIPTION FACTOR FAMILY PROTEIN
cassava4.1_010367m	2.38311	1.2711	0.00985966	1.4858	38.3151	1.0472	24.039	1.1063	2.08984	1.1927		cassava4.1_010367M	cassava4.1_010367M	PACID:17988694	EMEC:1185	AT4G39780.1	"AP2 DOMAIN-CONTAINING TRANSCRIPTION FACTOR, PUTATIVE"	AT4G39780.1	AP2-EREBP	PF00847	NA	NA	NA	NA	AT1G78080.1	RAP2.4	RELATED TO AP2 4
cassava4.1_010512m	25.9432	1.1365	0.110969	1.7065	0.109036	1.9445	0.266598	1.5235	0.346292	1.4163		cassava4.1_010512M	cassava4.1_010512M	PACID:17969161	EMEC:7082	AT3G25890.2	"AP2 DOMAIN-CONTAINING TRANSCRIPTION FACTOR, PUTATIVE"	AT3G25890.2	AP2-EREBP	PF00847	NA	NA	NA	NA	AT3G25890.1	NA	INTEGRASE-TYPE DNA-BINDING SUPERFAMILY PROTEIN
cassava4.1_010526m	25.0615	1.2069	0.191468	1.8276	2.28125	1.5552	0.0833101	1.9997	0	2.6157		cassava4.1_010526M	cassava4.1_010526M	PACID:17983904	EMEC:353	AT1G64380.1	"AP2 DOMAIN-CONTAINING TRANSCRIPTION FACTOR, PUTATIVE"	AT1G64380.1	AP2-EREBP	PF00847	NA	NA	NA	NA	AT1G78080.1	RAP2.4	RELATED TO AP2 4
cassava4.1_010887m	0	0.0592	0.0124033	0.3796	0	0.1253	0	0.0517	0	0.0788		cassava4.1_010887M	cassava4.1_010887M	PACID:17971239	EMEC:21087	AT5G64750.1	ABR1 (ABA REPRESSOR1); DNA BINDING / TRANSCRIPTION FACTOR	AT5G64750.1	AP2-EREBP	PF00847	NA	NA	NA	NA	AT5G64750.1	ABR1	INTEGRASE-TYPE DNA-BINDING SUPERFAMILY PROTEIN
cassava4.1_012390m	0	0.4089	0.563829	1.4162	48.7945	0.9716	0.0621757	0.6674	2.63943	0.8032		cassava4.1_012390M	cassava4.1_012390M	PACID:17981546	EMEC:20744	AT2G47520.1	"AP2 DOMAIN-CONTAINING TRANSCRIPTION FACTOR, PUTATIVE"	AT2G47520.1	AP2-EREBP	PF00847	NA	NA	NA	NA	AT2G47520.1	HRE2	INTEGRASE-TYPE DNA-BINDING SUPERFAMILY PROTEIN
cassava4.1_012438m	2.75613	0.4847	43.5212	0.9647	0.0301637	0.2953	0	0.2172	0.0838373	0.4341		cassava4.1_012438M	cassava4.1_012438M	PACID:17970747	EMEC:3196	AT1G64380.1	"AP2 DOMAIN-CONTAINING TRANSCRIPTION FACTOR, PUTATIVE"	AT1G64380.1	AP2-EREBP	PF00847	NA	NA	NA	NA	AT1G64380.1	NA	INTEGRASE-TYPE DNA-BINDING SUPERFAMILY PROTEIN
cassava4.1_012714m	6.65207	1.8559	0	5.8841	0.158451	2.1886	0.0211078	2.6553	0.0365989	2.0656		cassava4.1_012714M	cassava4.1_012714M	PACID:17976359	EMEC:3415	NA	NA	AT5G47230.1	AP2-EREBP	PF00847	NA	NA	NA	NA	AT5G47230.1	ERF5	ETHYLENE RESPONSIVE ELEMENT BINDING FACTOR 5
cassava4.1_013138m	8.17549	1.6488	0	4.9419	4.49027	1.7006	12	1.291	5.46434	1.3461		cassava4.1_013138M	cassava4.1_013138M	PACID:17978862	EMEC:1461	AT4G17500.1	ATERF-1 (ETHYLENE RESPONSIVE ELEMENT BINDING FACTOR 1); DNA BINDING / TRANSCRIPTION FACTOR/ TRANSCRIPTIONAL ACTIVATOR	AT4G17500.1	AP2-EREBP	PF00847	NA	NA	NA	K09286	AT4G17500.1	ERF-1	ETHYLENE RESPONSIVE ELEMENT BINDING FACTOR 1
cassava4.1_013214m	15.48	1.1876	0	2.297	0.277378	1.517	0	1.978	0	1.8418		cassava4.1_013214M	cassava4.1_013214M	PACID:17985280	EMEC:2095	NA	NA	AT3G23220.1	AP2-EREBP	PF00847	NA	NA	NA	NA	AT5G51190.1	NA	INTEGRASE-TYPE DNA-BINDING SUPERFAMILY PROTEIN
cassava4.1_013315m	4.87819	1.3891	0	1.9426	45.1548	1.0023	2.01532	1.4881	0.182411	1.4171		cassava4.1_013315M	cassava4.1_013315M	PACID:17964587	EMEC:20922	NA	NA	NA	NA	PF00847	NA	NA	NA	NA	AT5G51190.1	NA	INTEGRASE-TYPE DNA-BINDING SUPERFAMILY PROTEIN
cassava4.1_013506m	14.0082	0.83	33.6082	0.9421	2.71841	0.7009	0.0562394	0.352	0	0.2147		cassava4.1_013506M	cassava4.1_013506M	PACID:17964236	EMEC:548	AT1G77200.1	"AP2 DOMAIN-CONTAINING TRANSCRIPTION FACTOR TINY, PUTATIVE"	AT1G77200.1	AP2-EREBP	PF00847	NA	NA	NA	NA	AT5G11590.1	TINY2	INTEGRASE-TYPE DNA-BINDING SUPERFAMILY PROTEIN
cassava4.1_013880m	20.7547	1.1836	0	2.5483	0.0154837	2.5394	0	2.3599	0	2.5673		cassava4.1_013880M	cassava4.1_013880M	PACID:17961871	EMEC:10016	AT2G47520.1	"AP2 DOMAIN-CONTAINING TRANSCRIPTION FACTOR, PUTATIVE"	AT2G47520.1	AP2-EREBP	PF00847	NA	NA	NA	K09286	AT3G16770.1	EBP	ETHYLENE-RESPONSIVE ELEMENT BINDING PROTEIN
cassava4.1_013886m	7.88801	1.5558	13.2301	0.789	25.9046	1.2419	24.039	0.8366	34.228	0.9469		cassava4.1_013886M	cassava4.1_013886M	PACID:17974671	EMEC:2509	AT5G51990.1	CBF4/DREB1D (C- REPEAT-BINDING FACTOR 4); DNA BINDING / TRANSCRIPTION FACTOR/ TRANSCRIPTIONAL ACTIVATOR	AT5G51990.1	AP2-EREBP	PF00847	NA	NA	NA	NA	AT5G11590.1	TINY2	INTEGRASE-TYPE DNA-BINDING SUPERFAMILY PROTEIN
cassava4.1_014137m	2.75613	0.1065	0.612064	0.187	0.0301637	0.0378	2.25099	0.1849	0.0838373	0.1195		cassava4.1_014137M	cassava4.1_014137M	PACID:17968843	EMEC:9655	AT5G44210.1	ATERF-9/ATERF9/ERF9 (ERF DOMAIN PROTEIN 9); DNA BINDING / TRANSCRIPTION FACTOR/ TRANSCRIPTIONAL REPRESSOR	AT5G44210.1	AP2-EREBP	PF00847	NA	NA	NA	NA	AT4G34410.1	RRTF1	REDOX RESPONSIVE TRANSCRIPTION FACTOR 1
cassava4.1_014267m	53.1438	0.927	0.00985966	1.9378	0.147051	2.6542	20.4813	1.135	5.46434	1.2982		cassava4.1_014267M	cassava4.1_014267M	PACID:17979628	EMEC:10016	AT1G68550.2	"AP2 DOMAIN-CONTAINING TRANSCRIPTION FACTOR, PUTATIVE"	AT1G68550.2	AP2-EREBP	PF00847	NA	NA	NA	K09286	AT3G16770.1	EBP	ETHYLENE-RESPONSIVE ELEMENT BINDING PROTEIN
cassava4.1_014544m	0.0681291	0.5471	39.3744	0.9622	12.4889	0.8101	0.540097	0.6804	2.88707	0.7668		cassava4.1_014544M	cassava4.1_014544M	PACID:17980768	EMEC:5108	AT5G44210.1	ATERF-9/ATERF9/ERF9 (ERF DOMAIN PROTEIN 9); DNA BINDING / TRANSCRIPTION FACTOR/ TRANSCRIPTIONAL REPRESSOR	AT5G44210.1	AP2-EREBP	PF00847	NA	NA	NA	NA	AT5G44210.1	ERF9	ERF DOMAIN PROTEIN 9
cassava4.1_014632m	23.5533	1.2744	0	4.9724	0	6.1032	0	11.2549	0	13.188		cassava4.1_014632M	cassava4.1_014632M	PACID:17977803	EMEC:7519	AT5G13330.1	RAP2.6L (RELATED TO AP2 6L); DNA BINDING / TRANSCRIPTION FACTOR	AT5G13330.1	AP2-EREBP	PF00847	NA	NA	NA	NA	AT5G13330.1	RAP2.6L	RELATED TO AP2 6L
cassava4.1_014695m	0.191305	1.651	0	7.3492	0	6.4718	0	8.9521	0	7.4397		cassava4.1_014695M	cassava4.1_014695M	PACID:17963001	EMEC:21165	NA	NA	NA	NA	PF00847	NA	NA	NA	NA	AT1G49120.1	NA	INTEGRASE-TYPE DNA-BINDING SUPERFAMILY PROTEIN
cassava4.1_014721m	14.0082	0.5445	0	3.6437	35.9762	1.0913	0.0120175	2.8217	0.0926	2.0192		cassava4.1_014721M	cassava4.1_014721M	PACID:17970026	EMEC:7075	AT5G44210.1	ATERF-9/ATERF9/ERF9 (ERF DOMAIN PROTEIN 9); DNA BINDING / TRANSCRIPTION FACTOR/ TRANSCRIPTIONAL REPRESSOR	AT5G44210.1	AP2-EREBP	PF00847	NA	NA	NA	NA	AT3G15210.1	ERF4	ETHYLENE RESPONSIVE ELEMENT BINDING FACTOR 4
cassava4.1_015176m	7.64512	0.8202	40.1155	1.0506	28.7297	0.8499	1.13986	0.7631	5.46434	0.8225		cassava4.1_015176M	cassava4.1_015176M	PACID:17980270	EMEC:14006	NA	NA	NA	NA	PF00847	NA	NA	NA	NA	AT3G20310.1	ERF7	ETHYLENE RESPONSE FACTOR 7
cassava4.1_015177m	58.7267	0.9833	0.421485	1.4117	33.3468	1.0736	38.8191	1.0222	32.0909	0.9592		cassava4.1_015177M	cassava4.1_015177M	PACID:17988887	EMEC:7850	NA	NA	NA	NA	PF00847	NA	NA	NA	NA	AT1G50640.1	ERF3	ETHYLENE RESPONSIVE ELEMENT BINDING FACTOR 3
cassava4.1_015180m	8.53526	0.7833	2.18342	0.7604	10.5374	0.7848	0.0177569	0.5121	0.00756096	0.5246		cassava4.1_015180M	cassava4.1_015180M	PACID:17985331	EMEC:2433	AT5G07580.1	DNA BINDING / TRANSCRIPTION FACTOR	AT5G47230.1	AP2-EREBP	PF00847	NA	NA	NA	NA	AT5G07580.1	NA	INTEGRASE-TYPE DNA-BINDING SUPERFAMILY PROTEIN
cassava4.1_015207m	41.3834	0.942	0.750686	1.2858	41.7508	1.0374	2.01532	0.8476	34.6114	0.984		cassava4.1_015207M	cassava4.1_015207M	PACID:17971579	EMEC:21638	AT4G13040.2	AP2 DOMAIN-CONTAINING TRANSCRIPTION FACTOR FAMILY PROTEIN	AT4G13040.2	AP2-EREBP	PF00847	NA	NA	NA	NA	AT4G13040.3	NA	INTEGRASE-TYPE DNA-BINDING SUPERFAMILY PROTEIN
cassava4.1_015279m	57.0308	1.0095	16.7143	1.1449	46.7864	0.9578	19.5889	1.097	34.6114	0.9811		cassava4.1_015279M	cassava4.1_015279M	PACID:17967544	EMEC:1848	AT1G50640.1	ATERF3/ERF3 (ETHYLENE RESPONSIVE ELEMENT BINDING FACTOR 3); DNA BINDING / PROTEIN BINDING / TRANSCRIPTION FACTOR/ TRANSCRIPTIONAL REPRESSOR	AT1G50640.1	AP2-EREBP	PF00847	NA	NA	NA	NA	AT3G20310.1	ERF7	ETHYLENE RESPONSE FACTOR 7
cassava4.1_015296m	10.3339	0.8095	0	1.863	2.98818	1.2946	16.9595	1.0908	0.587511	1.2372		cassava4.1_015296M	cassava4.1_015296M	PACID:17972452	EMEC:21638	AT4G13040.2	AP2 DOMAIN-CONTAINING TRANSCRIPTION FACTOR FAMILY PROTEIN	AT4G13040.2	AP2-EREBP	PF00847	NA	NA	NA	NA	AT4G13040.1	NA	INTEGRASE-TYPE DNA-BINDING SUPERFAMILY PROTEIN
cassava4.1_015301m	9.26112	1.4465	31.6368	0.8863	11.1645	0.5719	1.01028	0.5238	0.182411	0.4742		cassava4.1_015301M	cassava4.1_015301M	PACID:17991359	EMEC:15966	AT1G21910.1	AP2 DOMAIN-CONTAINING TRANSCRIPTION FACTOR FAMILY PROTEIN	AT1G21910.1	AP2-EREBP	PF00847	NA	NA	NA	NA	AT1G21910.1	NA	INTEGRASE-TYPE DNA-BINDING SUPERFAMILY PROTEIN
cassava4.1_015361m	0	0.3058	0	0.0526	0	0.0184	0.19926	0.0845	0	0.0482		cassava4.1_015361M	cassava4.1_015361M	PACID:17985528	EMEC:9893	AT5G51990.1	CBF4/DREB1D (C- REPEAT-BINDING FACTOR 4); DNA BINDING / TRANSCRIPTION FACTOR/ TRANSCRIPTIONAL ACTIVATOR	AT5G51990.1	AP2-EREBP	PF00847	NA	NA	NA	K09286	AT5G51990.1	CBF4	C-REPEAT-BINDING FACTOR 4
cassava4.1_015402m	0	0.1662	0	0.2553	0	0.1375	0	0.1498	0	0.0805		cassava4.1_015402M	cassava4.1_015402M	PACID:17960844	NA	NA	NA	NA	NA	PF00847	NA	NA	NA	NA	AT5G52020.1	NA	INTEGRASE-TYPE DNA-BINDING SUPERFAMILY PROTEIN
cassava4.1_015499m	31.1471	0.879	0.405536	1.5052	22.0879	1.1354	41.1363	0.9555	5.46434	0.8349		cassava4.1_015499M	cassava4.1_015499M	PACID:17970256	EMEC:201	AT3G15210.1	ATERF-4/ATERF4/ERF4/RAP2.5 (ETHYLENE RESPONSIVE ELEMENT BINDING FACTOR 4); DNA BINDING / PROTEIN BINDING / TRANSCRIPTION FACTOR/ TRANSCRIPTIONAL REPRESSOR	AT3G15210.1	AP2-EREBP	PF00847	NA	NA	NA	NA	AT3G15210.1	ERF4	ETHYLENE RESPONSIVE ELEMENT BINDING FACTOR 4
cassava4.1_015673m	0	6.1177	0	9.1402	0	8.3017	0	5.2603	0	7.1061		cassava4.1_015673M	cassava4.1_015673M	PACID:17968366	EMEC:4109	AT3G23240.1	ATERF1/ERF1 (ETHYLENE RESPONSE FACTOR 1); DNA BINDING / TRANSCRIPTION FACTOR/ TRANSCRIPTIONAL ACTIVATOR	AT3G23240.1	AP2-EREBP	PF00847	NA	NA	NA	NA	AT3G23240.1	ERF1	ETHYLENE RESPONSE FACTOR 1
cassava4.1_015843m	0.648619	0.2841	0.314341	0.0818	0.133468	0.0373	1.01028	0.1624	0.0495375	0.0901		cassava4.1_015843M	cassava4.1_015843M	PACID:17960806	EMEC:9810	AT5G51990.1	CBF4/DREB1D (C- REPEAT-BINDING FACTOR 4); DNA BINDING / TRANSCRIPTION FACTOR/ TRANSCRIPTIONAL ACTIVATOR	AT5G51990.1	AP2-EREBP	PF00847	NA	NA	NA	K09286	AT5G51990.1	CBF4	C-REPEAT-BINDING FACTOR 4
cassava4.1_015856m	0	4.3294	0	24.3275	0	27.777	0	29.6175	0	25.0632		cassava4.1_015856M	cassava4.1_015856M	PACID:17993557	EMEC:3151	AT2G31230.1	ATERF15 (ETHYLENE-RESPONSIVE ELEMENT BINDING FACTOR 15); DNA BINDING / TRANSCRIPTION FACTOR/ TRANSCRIPTIONAL ACTIVATOR	AT2G31230.1	AP2-EREBP	PF00847	NA	NA	NA	NA	AT3G23240.1	ERF1	ETHYLENE RESPONSE FACTOR 1
cassava4.1_016167m	0	2.8309	13.2301	0.8111	0.147051	0.4499	0.0306837	0.2959	0	0.1061		cassava4.1_016167M	cassava4.1_016167M	PACID:17984907	EMEC:21314	AT1G15360.1	SHN1/WIN1 (SHINE1); DNA BINDING / TRANSCRIPTION FACTOR	AT1G15360.1	AP2-EREBP	PF00847	NA	NA	NA	NA	AT1G15360.1	SHN1	INTEGRASE-TYPE DNA-BINDING SUPERFAMILY PROTEIN
cassava4.1_016343m							0.0526838	5.3844	0	3.5083		cassava4.1_016343M	cassava4.1_016343M	PACID:17965263	EMEC:7454	NA	NA	AT1G71450.1	AP2-EREBP	PF00847	NA	NA	NA	NA	AT1G19210.1	NA	INTEGRASE-TYPE DNA-BINDING SUPERFAMILY PROTEIN
cassava4.1_016485m	0.0487959	3.3982	0.0596063	2.8944	0	7.4449	0	15.2716	0	18.9694		cassava4.1_016485M	cassava4.1_016485M	PACID:17985863	EMEC:9188	AT5G25190.1	"ETHYLENE-RESPONSIVE ELEMENT-BINDING PROTEIN, PUTATIVE"	AT5G25190.1	AP2-EREBP	PF00847	NA	NA	NA	NA	AT5G25190.1	NA	INTEGRASE-TYPE DNA-BINDING SUPERFAMILY PROTEIN
cassava4.1_016924m	1.30499	1.4187	0.00985966	1.7986	0.624304	1.4819	5.87397	1.1719	1.53147	1.2738		cassava4.1_016924M	cassava4.1_016924M	PACID:17985384	EMEC:3051	AT4G06746.1	RAP2.9 (RELATED TO AP2 9); TRANSCRIPTION FACTOR	AT4G06746.1	AP2-EREBP	PF00847	NA	NA	NA	NA	AT5G67190.1	DEAR2	DREB AND EAR MOTIF PROTEIN 2
cassava4.1_017022m	0.900573	2.7579	15.8243	1.2317	48.7945	0.9781	0.611584	0.5065	0	0.2005		cassava4.1_017022M	cassava4.1_017022M	PACID:17983615	EMEC:21314	AT1G15360.1	SHN1/WIN1 (SHINE1); DNA BINDING / TRANSCRIPTION FACTOR	AT1G15360.1	AP2-EREBP	PF00847	NA	NA	NA	NA	AT5G25390.2	SHN2	INTEGRASE-TYPE DNA-BINDING SUPERFAMILY PROTEIN
cassava4.1_017103m	18.2602	1.2767	0	13.3218	0	8.2407	0	8.8258	0	10.4974		cassava4.1_017103M	cassava4.1_017103M	PACID:17969972	EMEC:1847	AT5G47220.1	ATERF-2/ATERF2/ERF2 (ETHYLENE RESPONSE FACTOR 2); DNA BINDING / TRANSCRIPTION FACTOR/ TRANSCRIPTIONAL ACTIVATOR	AT5G47220.1	AP2-EREBP	PF00847	NA	NA	NA	NA	AT3G23240.1	ERF1	ETHYLENE RESPONSE FACTOR 1
cassava4.1_018002m	0.0681291	0.3023	46.8598	1.0107	48.7945	0.9935	0.540097	0.5027	4.66488	0.4807		cassava4.1_018002M	cassava4.1_018002M	PACID:17969979	EMEC:1390	AT1G28360.1	ATERF12/ERF12 (ERF DOMAIN PROTEIN 12); DNA BINDING / TRANSCRIPTION FACTOR/ TRANSCRIPTIONAL REPRESSOR	AT1G28360.1	AP2-EREBP	PF00847	NA	NA	NA	NA	AT1G28360.1	ERF12	ERF DOMAIN PROTEIN 12
cassava4.1_018072m	57.5262	1.0131	0.433939	1.815	0.440369	2.9615	0	6.5849	0	7.3436		cassava4.1_018072M	cassava4.1_018072M	PACID:17992770	EMEC:11418	AT1G74930.1	"AP2 DOMAIN-CONTAINING TRANSCRIPTION FACTOR, PUTATIVE"	AT1G74930.1	AP2-EREBP	PF00847	NA	NA	NA	NA	AT1G74930.1	ORA47	INTEGRASE-TYPE DNA-BINDING SUPERFAMILY PROTEIN
cassava4.1_020911m	25.9432	1.3373	0.750686	1.6149	0.109036	2.3851	0	3.8337	0	4.6206		cassava4.1_020911M	cassava4.1_020911M	PACID:17959835	EMEC:20621	AT5G25190.1	"ETHYLENE-RESPONSIVE ELEMENT-BINDING PROTEIN, PUTATIVE"	AT5G25190.1	AP2-EREBP	PF00847	NA	NA	NA	NA	AT5G25190.1	NA	INTEGRASE-TYPE DNA-BINDING SUPERFAMILY PROTEIN
cassava4.1_021785m	0	2.5329	0.563829	1.7138	0.0858566	2.3607	0	3.1225	0	3.3071		cassava4.1_021785M	cassava4.1_021785M	PACID:17990430	NA	AT1G16060.1	"OVULE DEVELOPMENT PROTEIN, PUTATIVE"	AT1G16060.1	AP2-EREBP	PF00847	NA	NA	NA	K09285	AT1G16060.1	ADAP	ARIA-INTERACTING DOUBLE AP2 DOMAIN PROTEIN
cassava4.1_021971m	0.260314	1.5115	0.0617777	0.5776	45.1548	1.0387	0	0.3103	0	0.1835		cassava4.1_021971M	cassava4.1_021971M	PACID:17988946	NA	AT3G60490.1	"AP2 DOMAIN-CONTAINING TRANSCRIPTION FACTOR TINY, PUTATIVE"	AT3G60490.1	AP2-EREBP	PF00847	NA	NA	NA	NA	AT2G44940.1	NA	INTEGRASE-TYPE DNA-BINDING SUPERFAMILY PROTEIN
cassava4.1_022027m	1.01127	0.5656	0.808729	1.7755	4.49027	0.6347	0.0562394	0.3191	0	0.2595		cassava4.1_022027M	cassava4.1_022027M	PACID:17976459	EMEC:1461	AT5G47220.1	ATERF-2/ATERF2/ERF2 (ETHYLENE RESPONSE FACTOR 2); DNA BINDING / TRANSCRIPTION FACTOR/ TRANSCRIPTIONAL ACTIVATOR	AT5G47220.1	AP2-EREBP	PF00847	NA	NA	NA	K09286	AT4G17500.1	ERF-1	ETHYLENE RESPONSIVE ELEMENT BINDING FACTOR 1
cassava4.1_022726m	12.9653	0.8215	9.65867	1.1308	29.7069	1.1064	7.53554	1.1142	12.5665	1.0714		cassava4.1_022726M	cassava4.1_022726M	PACID:17962843	EMEC:7082	AT1G68550.2	"AP2 DOMAIN-CONTAINING TRANSCRIPTION FACTOR, PUTATIVE"	AT1G68550.2	AP2-EREBP	PF00847	NA	NA	NA	NA	AT3G25890.1	NA	INTEGRASE-TYPE DNA-BINDING SUPERFAMILY PROTEIN
cassava4.1_022781m	0	4.5359	0	15.6525	0	17.3535	0	13.9823	0	13.5842		cassava4.1_022781M	cassava4.1_022781M	PACID:17962092	EMEC:3151	AT2G44840.1	ATERF13/EREBP (ETHYLENE-RESPONSIVE ELEMENT BINDING FACTOR 13); DNA BINDING / TRANSCRIPTION FACTOR	AT2G44840.1	AP2-EREBP	PF00847	NA	NA	NA	K14516	AT3G23240.1	ERF1	ETHYLENE RESPONSE FACTOR 1
cassava4.1_023527m	1.17023	1.3669	0.314341	1.5635	22.9697	1.1692	17.8061	1.1248	0.441294	1.4237		cassava4.1_023527M	cassava4.1_023527M	PACID:17988517	EMEC:1504	AT4G39780.1	"AP2 DOMAIN-CONTAINING TRANSCRIPTION FACTOR, PUTATIVE"	AT4G39780.1	AP2-EREBP	PF00847	NA	NA	NA	NA	AT1G78080.1	RAP2.4	RELATED TO AP2 4
cassava4.1_023697m	1.53758	0.4967	0.493924	1.7527	0.133468	2.7479	0.0120175	2.6874	0	3.3057		cassava4.1_023697M	cassava4.1_023697M	PACID:17980763	EMEC:220	AT1G28360.1	ATERF12/ERF12 (ERF DOMAIN PROTEIN 12); DNA BINDING / TRANSCRIPTION FACTOR/ TRANSCRIPTIONAL REPRESSOR	AT1G28360.1	AP2-EREBP	PF00847	NA	NA	NA	NA	AT1G28360.1	ERF12	ERF DOMAIN PROTEIN 12
cassava4.1_023719m	0	0.01	0	0.0098	0	0.0072	0.0306837	0.0421	0	0.023		cassava4.1_023719M	cassava4.1_023719M	PACID:17968221	EMEC:20359	NA	NA	NA	NA	PF00847	NA	NA	NA	NA	AT5G51990.1	CBF4	C-REPEAT-BINDING FACTOR 4
cassava4.1_023728m	32.7004	1.2279										cassava4.1_023728M	cassava4.1_023728M	PACID:17987297	NA	AT1G80580.1	ETHYLENE-RESPONSIVE ELEMENT-BINDING FAMILY PROTEIN	AT1G80580.1	AP2-EREBP	PF00847	NA	NA	NA	NA	AT1G12980.1	ESR1	INTEGRASE-TYPE DNA-BINDING SUPERFAMILY PROTEIN
cassava4.1_023792m							0	89.1204	0	156.532		cassava4.1_023792M	cassava4.1_023792M	PACID:17978642	EMEC:7519	AT5G61890.1	AP2 DOMAIN-CONTAINING TRANSCRIPTION FACTOR FAMILY PROTEIN	AT5G61890.1	AP2-EREBP	PF00847	NA	NA	NA	NA	AT5G61890.1	NA	INTEGRASE-TYPE DNA-BINDING SUPERFAMILY PROTEIN
cassava4.1_023899m					0.603252	1.7343	0.510558	1.5368	0.346292	1.571		cassava4.1_023899M	cassava4.1_023899M	PACID:17974543	EMEC:21165	NA	NA	NA	NA	PF00847	NA	NA	NA	NA	AT1G68550.1	NA	INTEGRASE-TYPE DNA-BINDING SUPERFAMILY PROTEIN
cassava4.1_025181m	0	2.9724	0.0338123	2.4481								cassava4.1_025181M	cassava4.1_025181M	PACID:17986048	EMEC:20900	AT4G23750.2	CRF2 (CYTOKININ RESPONSE FACTOR 2); DNA BINDING / TRANSCRIPTION FACTOR	AT4G23750.2	AP2-EREBP	PF00847	NA	NA	NA	NA	AT4G23750.1	CRF2	CYTOKININ RESPONSE FACTOR 2
cassava4.1_025233m	0.0487959	1.8906	0	2.1553	0.0216848	2.813	0	9.5213	0	10.9981		cassava4.1_025233M	cassava4.1_025233M	PACID:17974496	NA	AT1G16060.1	"OVULE DEVELOPMENT PROTEIN, PUTATIVE"	AT1G16060.1	AP2-EREBP	PF00847	NA	NA	NA	K09285	AT1G79700.2	NA	INTEGRASE-TYPE DNA-BINDING SUPERFAMILY PROTEIN
cassava4.1_025568m	26.6554	0.8666	40.1155	0.9693	48.2198	0.9745	24.8691	0.9096	3.66132	0.8295		cassava4.1_025568M	cassava4.1_025568M	PACID:17989522	EMEC:7850	AT1G50640.1	ATERF3/ERF3 (ETHYLENE RESPONSIVE ELEMENT BINDING FACTOR 3); DNA BINDING / PROTEIN BINDING / TRANSCRIPTION FACTOR/ TRANSCRIPTIONAL REPRESSOR	AT1G50640.1	AP2-EREBP	PF00847	NA	NA	NA	K09286	AT3G20310.1	ERF7	ETHYLENE RESPONSE FACTOR 7
cassava4.1_026705m	0.0487959	3.587	0	4.3761	1.259	2.1233			8.29085	1.283		cassava4.1_026705M	cassava4.1_026705M	PACID:17960934	EMEC:15256	AT1G21910.1	AP2 DOMAIN-CONTAINING TRANSCRIPTION FACTOR FAMILY PROTEIN	AT1G21910.1	AP2-EREBP	PF00847	NA	NA	NA	NA	AT1G21910.1	NA	INTEGRASE-TYPE DNA-BINDING SUPERFAMILY PROTEIN
cassava4.1_026788m	1.53758	1.5336	20.7779	0.8963	35.1197	1.1164	0	0.2951	0	0.1525		cassava4.1_026788M	cassava4.1_026788M	PACID:17985226	NA	AT3G60490.1	"AP2 DOMAIN-CONTAINING TRANSCRIPTION FACTOR TINY, PUTATIVE"	AT3G60490.1	AP2-EREBP	PF00847	NA	NA	NA	NA	AT2G44940.1	NA	INTEGRASE-TYPE DNA-BINDING SUPERFAMILY PROTEIN
cassava4.1_027146m					0	7.1453	0	37.3995	0	46.5965		cassava4.1_027146M	cassava4.1_027146M	PACID:17993261	EMEC:7519	AT5G13330.1	RAP2.6L (RELATED TO AP2 6L); DNA BINDING / TRANSCRIPTION FACTOR	AT5G13330.1	AP2-EREBP	PF00847	NA	NA	NA	NA	AT5G13330.1	RAP2.6L	RELATED TO AP2 6L
cassava4.1_027342m							0	6.6839	0	18.1761		cassava4.1_027342M	cassava4.1_027342M	PACID:17967400	EMEC:7519	AT2G33710.1	AP2 DOMAIN-CONTAINING TRANSCRIPTION FACTOR FAMILY PROTEIN	AT2G33710.1	AP2-EREBP	PF00847	NA	NA	NA	NA	AT5G61890.1	NA	INTEGRASE-TYPE DNA-BINDING SUPERFAMILY PROTEIN
cassava4.1_027443m	0	0.0514	0	0.0387	0	0.0336	0.127131	0.13	0.00756096	0.1021		cassava4.1_027443M	cassava4.1_027443M	PACID:17968247	NA	NA	NA	NA	NA	PF00847	NA	NA	NA	NA	AT5G51990.1	CBF4	C-REPEAT-BINDING FACTOR 4
cassava4.1_028782m	43.4989	0.8829	0	0.3267	0.223689	0.2516	0	0.2046	0	0.1981		cassava4.1_028782M	cassava4.1_028782M	PACID:17989897	EMEC:3194	AT4G25490.1	CBF1 (C-REPEAT/DRE BINDING FACTOR 1); DNA BINDING / TRANSCRIPTION FACTOR/ TRANSCRIPTIONAL ACTIVATOR	AT4G25490.1	AP2-EREBP	PF00847	NA	NA	NA	K09286	AT5G11590.1	TINY2	INTEGRASE-TYPE DNA-BINDING SUPERFAMILY PROTEIN
cassava4.1_028940m	45.9807	0.944	12.4788	1.1519	41.0986	1.0605	42.5776	0.9886	30.2041	1.0223		cassava4.1_028940M	cassava4.1_028940M	PACID:17964547	EMEC:707	AT5G47220.1	ATERF-2/ATERF2/ERF2 (ETHYLENE RESPONSE FACTOR 2); DNA BINDING / TRANSCRIPTION FACTOR/ TRANSCRIPTIONAL ACTIVATOR	AT5G47220.1	AP2-EREBP	PF00847	NA	NA	NA	NA	AT4G17500.1	ERF-1	ETHYLENE RESPONSIVE ELEMENT BINDING FACTOR 1
cassava4.1_029028m	0	0.1701	0	0.2025	0	0.1582	0	0.1329	0	0.1068		cassava4.1_029028M	cassava4.1_029028M	PACID:17985677	EMEC:548	AT1G77200.1	"AP2 DOMAIN-CONTAINING TRANSCRIPTION FACTOR TINY, PUTATIVE"	AT1G77200.1	AP2-EREBP	PF00847	NA	NA	NA	NA	AT5G11590.1	TINY2	INTEGRASE-TYPE DNA-BINDING SUPERFAMILY PROTEIN
cassava4.1_029110m	33.4837	0.8654	24.2481	1.132	44.1739	1.0302	0	0.3986	0.0105898	0.5154		cassava4.1_029110M	cassava4.1_029110M	PACID:17964104	EMEC:18157	AT3G11020.1	DREB2B (DRE-BINDING PROTEIN 2B); DNA BINDING / TRANSCRIPTION FACTOR/ TRANSCRIPTIONAL ACTIVATOR	AT3G11020.1	AP2-EREBP	PF00847	NA	NA	NA	NA	AT2G40340.1	DREB2C	INTEGRASE-TYPE DNA-BINDING SUPERFAMILY PROTEIN
cassava4.1_029328m	55.1527	0.9753	0.679081	1.2053	47.7665	0.9699	28.7877	1.0543	32.4681	0.9602		cassava4.1_029328M	cassava4.1_029328M	PACID:17984264	EMEC:7265	AT4G36900.1	RAP2.10 (RELATED TO AP2 10); DNA BINDING / TRANSCRIPTION FACTOR	AT4G36900.1	AP2-EREBP	PF00847	NA	NA	NA	K09286	AT3G50260.1	CEJ1	COOPERATIVELY REGULATED BY ETHYLENE AND JASMONATE 1
cassava4.1_030248m	0.133533	2.7227	0	3.3085								cassava4.1_030248M	cassava4.1_030248M	PACID:17986136	NA	NA	NA	NA	NA	"PF00847,PF02362"	NA	NA	NA	NA	AT1G51120.1	NA	AP2/B3 TRANSCRIPTION FACTOR FAMILY PROTEIN
cassava4.1_030658m	4.29704	0.7702	0	0.4397	2.98818	0.611	3.12351	1.2634	0	2.9389		cassava4.1_030658M	cassava4.1_030658M	PACID:17987295	EMEC:20621	AT5G25190.1	"ETHYLENE-RESPONSIVE ELEMENT-BINDING PROTEIN, PUTATIVE"	AT5G25190.1	AP2-EREBP	PF00847	NA	NA	NA	NA	AT5G25190.1	NA	INTEGRASE-TYPE DNA-BINDING SUPERFAMILY PROTEIN
cassava4.1_031718m	0	0.1006	0	0.0186	0	0.0472	0	0.0093	0	0.0172		cassava4.1_031718M	cassava4.1_031718M	PACID:17961113	NA	AT2G36450.1	AP2 DOMAIN-CONTAINING PROTEIN	AT2G36450.1	AP2-EREBP	PF00847	NA	NA	NA	NA	AT2G36450.1	HRD	INTEGRASE-TYPE DNA-BINDING SUPERFAMILY PROTEIN
cassava4.1_032424m	50.9086	0.9266	0.421485	1.6699	1.59502	1.5779	0.276276	1.748	0.0426848	2.0164		cassava4.1_032424M	cassava4.1_032424M	PACID:17979862	EMEC:6884	AT3G15210.1	ATERF-4/ATERF4/ERF4/RAP2.5 (ETHYLENE RESPONSIVE ELEMENT BINDING FACTOR 4); DNA BINDING / PROTEIN BINDING / TRANSCRIPTION FACTOR/ TRANSCRIPTIONAL REPRESSOR	AT3G15210.1	AP2-EREBP	PF00847	NA	NA	NA	K09286	AT5G44210.1	ERF9	ERF DOMAIN PROTEIN 9
cassava4.1_032457m	11.1855	0.6602	0.0124033	0.3529	5.07507	0.4824	3.5348	0.6846	30.2041	1.0482		cassava4.1_032457M	cassava4.1_032457M	PACID:17984122	NA	AT5G11590.1	TINY2 (TINY2); DNA BINDING / TRANSCRIPTION FACTOR	AT5G11590.1	AP2-EREBP	PF00847	NA	NA	NA	NA	AT5G11590.1	TINY2	INTEGRASE-TYPE DNA-BINDING SUPERFAMILY PROTEIN
cassava4.1_032473m	0.0487959	4.998	0	12.654	0.0298879	3.9334	0	4.3525	0	2.9594		cassava4.1_032473M	cassava4.1_032473M	PACID:17978796	EMEC:3415	AT5G47230.1	ERF5 (ETHYLENE RESPONSIVE ELEMENT BINDING FACTOR 5); DNA BINDING / TRANSCRIPTION FACTOR/ TRANSCRIPTIONAL ACTIVATOR	AT5G47230.1	AP2-EREBP	PF00847	NA	NA	NA	K09286	AT4G17490.1	ERF6	ETHYLENE RESPONSIVE ELEMENT BINDING FACTOR 6
cassava4.1_032789m	0.390055	0.5409	0	0.2211	0.75604	0.5242	0	0.2073	0	0.3061		cassava4.1_032789M	cassava4.1_032789M	PACID:17983713	NA	AT5G11590.1	TINY2 (TINY2); DNA BINDING / TRANSCRIPTION FACTOR	AT5G11590.1	AP2-EREBP	PF00847	NA	NA	NA	NA	AT5G11590.1	TINY2	INTEGRASE-TYPE DNA-BINDING SUPERFAMILY PROTEIN
cassava4.1_033353m	0.967461	2.5494										cassava4.1_033353M	cassava4.1_033353M	PACID:17983221	NA	AT2G40220.1	ABI4 (ABA INSENSITIVE 4); DNA BINDING / TRANSCRIPTION FACTOR	AT2G40220.1	AP2-EREBP	PF00847	NA	NA	NA	K09286	AT2G40220.1	ABI4	INTEGRASE-TYPE DNA-BINDING SUPERFAMILY PROTEIN
cassava4.1_033707m	5.33906	1.3782	0	3.0872	0.0216848	2.6795	0.0526838	1.856	1.23345	1.5294		cassava4.1_033707M	cassava4.1_033707M	PACID:17970844	EMEC:8947	NA	NA	NA	NA	PF00847	NA	NA	NA	NA	AT4G11140.1	CRF1	CYTOKININ RESPONSE FACTOR 1
cassava4.1_033803m	44.7865	1.0629	40.1155	1.055	0.307124	0.581	24.8691	1.1057	30.7427	0.9268		cassava4.1_033803M	cassava4.1_033803M	PACID:17968687	EMEC:3911	AT4G06746.1	RAP2.9 (RELATED TO AP2 9); TRANSCRIPTION FACTOR	AT4G06746.1	AP2-EREBP	PF00847	NA	NA	NA	K09286	AT3G50260.1	CEJ1	COOPERATIVELY REGULATED BY ETHYLENE AND JASMONATE 1
cassava4.1_033866m	0	0.0677	0	0.0551	0	0.044	0	0.1881	0	0.257		cassava4.1_033866M	cassava4.1_033866M	PACID:17985523	NA	NA	NA	NA	NA	PF00847	NA	NA	NA	NA	AT5G52020.1	NA	INTEGRASE-TYPE DNA-BINDING SUPERFAMILY PROTEIN
cassava4.1_034303m	8.53526	0.7861	9.01647	0.8261	38.3151	0.8957	19.5889	0.8935	1.43793	0.7677		cassava4.1_034303M	cassava4.1_034303M	PACID:17967578	EMEC:11026	AT1G53170.1	ATERF-8/ATERF8 (ETHYLENE RESPONSE ELEMENT BINDING FACTOR 4); DNA BINDING / TRANSCRIPTION FACTOR/ TRANSCRIPTIONAL REPRESSOR	AT1G53170.1	AP2-EREBP	PF00847	NA	NA	NA	NA	AT3G20310.1	ERF7	ETHYLENE RESPONSE FACTOR 7
cassava4.1_034356m									0	6.8084		cassava4.1_034356M	cassava4.1_034356M	PACID:17988010	NA	AT1G71450.1	"AP2 DOMAIN-CONTAINING TRANSCRIPTION FACTOR, PUTATIVE"	AT1G71450.1	AP2-EREBP	PF00847	NA	NA	NA	NA	AT1G19210.1	NA	INTEGRASE-TYPE DNA-BINDING SUPERFAMILY PROTEIN

## Sheet: 14 AP2 only in et
14 AP2/ERF genes only expressed in ethylene induced leaf abscission
Gene ID	T2/T1 q-value(%)	T2/T1 Fold Change	T3/T1 q-value(%)	T3/T1 Fold Change	T4/T1 q-value(%)	T4/T1 Fold Change	T5/T1 q-value(%)	T5/T1 Fold Change	T6/T1 q-value(%)	T6/T1 Fold Change		ProbeSetID	Probe Set ID	PACID	KEGG_ID	TAIR7_ID	TAIR7_DESCRIPTION	TF_ID	TF_FAMILY	PHYTOZOME TRANSCRIPT NAME	PFAM	PANTHER	KOG	KEGG EC	KEGG ORTHOLOGY	BEST ARABIDOPSIS TAIR10 HIT NAME	BEST ARABIDOPSIS TAIR10 HIT SYMBOL
cassava4.1_002957m					3.9552	1.6325						cassava4.1_002957M	cassava4.1_002957M	PACID:17968543	NA	AT4G37750.1	ANT (AINTEGUMENTA); DNA BINDING / TRANSCRIPTION FACTOR	AT4G37750.1	AP2-EREBP	PF00847	NA	NA	NA	NA	AT4G37750.1	ANT	INTEGRASE-TYPE DNA-BINDING SUPERFAMILY PROTEIN
cassava4.1_006539m			0.00985966	4.5379	0.0216848	4.1305	0	3.7342	0	5.049		cassava4.1_006539M	cassava4.1_006539M	PACID:17985377	EMEC:20270	AT4G36920.1	AP2 (APETALA 2); TRANSCRIPTION FACTOR	AT4G36920.1	AP2-EREBP	PF00847	NA	NA	NA	K09284	AT4G36920.1	AP2	INTEGRASE-TYPE DNA-BINDING SUPERFAMILY PROTEIN
cassava4.1_006833m							0	6.3621	0	7.1367		cassava4.1_006833M	cassava4.1_006833M	PACID:17992169	EMEC:3185	AT2G20880.1	"AP2 DOMAIN-CONTAINING TRANSCRIPTION FACTOR, PUTATIVE"	AT2G20880.1	AP2-EREBP	PF00847	NA	NA	NA	NA	AT2G20880.1	NA	INTEGRASE-TYPE DNA-BINDING SUPERFAMILY PROTEIN
cassava4.1_015566m	0	4.8186	0	12.8901	0	9.4474	0	11.4421	0	10.4552		cassava4.1_015566M	cassava4.1_015566M	PACID:17982284	EMEC:4109	AT3G23220.1	DNA BINDING / TRANSCRIPTION FACTOR	AT3G23220.1	AP2-EREBP	PF00847	NA	NA	NA	NA	AT3G23240.1	ERF1	ETHYLENE RESPONSE FACTOR 1
cassava4.1_015691m			0	11.5141								cassava4.1_015691M	cassava4.1_015691M	PACID:17965557	EMEC:12477	AT5G07310.1	"AP2 DOMAIN-CONTAINING TRANSCRIPTION FACTOR, PUTATIVE"	AT5G07310.1	AP2-EREBP	PF00847	NA	NA	NA	NA	AT3G23240.1	ERF1	ETHYLENE RESPONSE FACTOR 1
cassava4.1_018662m			0	8.4093								cassava4.1_018662M	cassava4.1_018662M	PACID:17987234	EMEC:11396	AT3G23230.1	"ETHYLENE-RESPONSIVE FACTOR, PUTATIVE"	AT3G23230.1	AP2-EREBP	PF00847	NA	NA	NA	NA	AT3G23230.1	NA	INTEGRASE-TYPE DNA-BINDING SUPERFAMILY PROTEIN
cassava4.1_018715m			0	156.15	0	159.491	0	95.2071	0	164.04		cassava4.1_018715M	cassava4.1_018715M	PACID:17993536	EMEC:7688	AT1G72360.2	"ETHYLENE-RESPONSIVE ELEMENT-BINDING PROTEIN, PUTATIVE"	AT1G72360.3	AP2-EREBP	PF00847	NA	NA	NA	NA	AT3G23230.1	NA	INTEGRASE-TYPE DNA-BINDING SUPERFAMILY PROTEIN
cassava4.1_020929m									0.00716582	2.9927		cassava4.1_020929M	cassava4.1_020929M	PACID:17960864	EMEC:20900	AT4G23750.2	CRF2 (CYTOKININ RESPONSE FACTOR 2); DNA BINDING / TRANSCRIPTION FACTOR	AT4G23750.2	AP2-EREBP	PF00847	NA	NA	NA	NA	AT4G27950.1	CRF4	CYTOKININ RESPONSE FACTOR 4
cassava4.1_022816m									0	85.6274		cassava4.1_022816M	cassava4.1_022816M	PACID:17969970	NA	AT5G43410.1	"ETHYLENE-RESPONSIVE FACTOR, PUTATIVE"	AT5G43410.1	AP2-EREBP	PF00847	NA	NA	NA	NA	AT4G18450.1	NA	INTEGRASE-TYPE DNA-BINDING SUPERFAMILY PROTEIN
cassava4.1_025049m									0	12.4894		cassava4.1_025049M	cassava4.1_025049M	PACID:17971727	NA	AT1G28160.1	ETHYLENE-RESPONSIVE ELEMENT-BINDING FAMILY PROTEIN	AT1G28160.1	AP2-EREBP	PF00847	NA	NA	NA	NA	AT1G28160.1	NA	INTEGRASE-TYPE DNA-BINDING SUPERFAMILY PROTEIN
cassava4.1_025572m			0	77.0412								cassava4.1_025572M	cassava4.1_025572M	PACID:17989349	EMEC:12477	AT5G07310.1	"AP2 DOMAIN-CONTAINING TRANSCRIPTION FACTOR, PUTATIVE"	AT5G07310.1	AP2-EREBP	PF00847	NA	NA	NA	NA	AT3G23240.1	ERF1	ETHYLENE RESPONSE FACTOR 1
cassava4.1_026612m			0	33.5353	0.0298879	6.7359						cassava4.1_026612M	cassava4.1_026612M	PACID:17968410	EMEC:11396	NA	NA	AT1G72360.3	AP2-EREBP	PF00847	NA	NA	NA	NA	AT3G23230.1	NA	INTEGRASE-TYPE DNA-BINDING SUPERFAMILY PROTEIN
cassava4.1_029669m							0	4.3149				cassava4.1_029669M	cassava4.1_029669M	PACID:17962881	EMEC:21314	AT5G11190.1	SHN3 (SHINE3); DNA BINDING / TRANSCRIPTION FACTOR	AT5G11190.1	AP2-EREBP	PF00847	NA	NA	NA	NA	AT1G15360.1	SHN1	INTEGRASE-TYPE DNA-BINDING SUPERFAMILY PROTEIN
cassava4.1_033892m	0	6.2432	0	18.413	0	22.0404	0	11.6017	0	10.8372		cassava4.1_033892M	cassava4.1_033892M	PACID:17983350	NA	AT5G51990.1	CBF4/DREB1D (C- REPEAT-BINDING FACTOR 4); DNA BINDING / TRANSCRIPTION FACTOR/ TRANSCRIPTIONAL ACTIVATOR	AT5G51990.1	AP2-EREBP	PF00847	NA	NA	NA	NA	AT5G51990.1	CBF4	C-REPEAT-BINDING FACTOR 4

## Sheet: 4 AP2 only in wd
4 AP2/ERF genes only expressed in water-deficit stress induced leaf abscission
Gene ID	T2/T1 q-value(%)	T2/T1 Fold Change	T3/T1 q-value(%)	T3/T1 Fold Change	T4/T1 q-value(%)	T4/T1 Fold Change	T5/T1 q-value(%)	T5/T1 Fold Change	T6/T1 q-value(%)	T6/T1 Fold Change		Probe Set ID	PACID	KEGG_ID	TAIR7_ID	TAIR7_DESCRIPTION	TF_ID	TF_FAMILY	PHYTOZOME TRANSCRIPT NAME	PFAM	PANTHER	KOG	KEGG EC	KEGG ORTHOLOGY	BEST ARABIDOPSIS TAIR10 HIT NAME	BEST ARABIDOPSIS TAIR10 HIT SYMBOL
cassava4.1_011246m							0.0358199	13.7764	0	10.4227		cassava4.1_011246M	PACID:17989934	EMEC:20900	AT5G53290.1	CRF3 (CYTOKININ RESPONSE FACTOR 3); DNA BINDING / TRANSCRIPTION FACTOR	AT5G53290.1	AP2-EREBP	PF00847	NA	NA	NA	NA	AT4G27950.1	CRF4	CYTOKININ RESPONSE FACTOR 4
cassava4.1_025425m	47.9009	0.8624	1.79173	0.4886	0.310681	0.4592	0.0527939	0.3964	0	0.2941		cassava4.1_025425M	PACID:17964034	NA	AT5G60120.1	TOE2 (TARGET OF EAT1 2); DNA BINDING / TRANSCRIPTION FACTOR	AT5G60120.1	AP2-EREBP	PF00847	NA	NA	NA	K09284	AT2G28550.3	RAP2.7	RELATED TO AP2.7
cassava4.1_026925m									0	96.5661		cassava4.1_026925M	PACID:17968220	NA	NA	NA	NA	NA	PF00847	NA	NA	NA	NA	AT5G52020.1	NA	INTEGRASE-TYPE DNA-BINDING SUPERFAMILY PROTEIN
cassava4.1_034110m			0.156253	3.002	0	3.8676	0	4.708				cassava4.1_034110M	PACID:17970988	NA	AT4G23750.2	CRF2 (CYTOKININ RESPONSE FACTOR 2); DNA BINDING / TRANSCRIPTION FACTOR	AT4G23750.2	AP2-EREBP	PF00847	NA	NA	NA	NA	AT4G23750.1	CRF2	CYTOKININ RESPONSE FACTOR 2
