# Supplementary material for: Exposure to various abscission-promoting treatments suggests substantial ERF subfamily transcription factors involvement in the regulation of cassava leaf abscission
Source: BMC Genomics. 2016 Aug 3;17:538. doi: 10.1186/s12864-016-2845-5 (PMC4973035; doi:10.1186/s12864-016-2845-5)
Supplement: Additional file 3: Table S3. — SOTA clustering and annotation of AP2/ERF genes expressed in response to water-deficit stress treatment. (XLS 62 kb) [file 12864_2016_2845_MOESM3_ESM.xls]

## Sheet: wdS1
Original row	Gene ID	KEGG ORTHOLOGY	t1/t1	t2/t1	t3/t1	t4/t1	t5/t1	t6/t1
51	cassava4.1_015499m	AT3G15210	0	0.221073	0.105544	-0.129892	-0.511691	-0.523255
52	cassava4.1_015673m	AT3G23240	0	0.547154	0.768587	-0.332244	-2.08131	0.496309
75	cassava4.1_025181m	AT4G23750	0	0.69207	0.646439	1.00353	0	0
79	cassava4.1_026705m	AT1G21910	0	1.10749	0	1.45954	0	0
86	cassava4.1_028940m	AT4G17500	0	0.636358	-0.124534	0.403377	-0.925769	0.945008
92	cassava4.1_031718m	AT2G36450	0	5.07238	4.32324	0	0	0
98	cassava4.1_033707m	AT4G11140	0	0.153676	0.110631	-0.00288828	-0.480156	-0.421013

## Sheet: GO annotation of wdS1
GO Term	Count	p-Value	q-Value	Protein	Input Symbol
GO:0009873 ethylene mediated signaling pathway	5	6.11785e-12	1.22357e-11	ERF92_ARATH;CRF2_ARATH;ERF012;ERF024;CRF1_ARATH	AT3G23240;AT4G23750;AT1G21910;AT2G36450;AT4G11140
GO:0006355 regulation of transcription, DNA-dependent	7	2.7623e-11	2.7623e-11	ERF78_ARATH;ERF92_ARATH;CRF2_ARATH;ERF012;NP_567530;ERF024;CRF1_ARATH	AT3G15210;AT3G23240;AT4G23750;AT1G21910;AT4G17500;AT2G36450;AT4G11140
GO:0006350 transcription	6	5.81857e-08	2.32743e-08	ERF78_ARATH;ERF92_ARATH;CRF2_ARATH;ERF012;ERF024;CRF1_ARATH	AT3G15210;AT3G23240;AT4G23750;AT1G21910;AT2G36450;AT4G11140
GO:0042991 transcription factor import into nucleus	2	1.97177e-07	6.57258e-08	CRF2_ARATH;CRF1_ARATH	AT4G23750;AT4G11140
GO:0048825 cotyledon development	2	4.96242e-06	1.10276e-06	CRF2_ARATH;CRF1_ARATH	AT4G23750;AT4G11140
GO:0009736 cytokinin mediated signaling	2	2.31929e-05	4.63858e-06	CRF2_ARATH;CRF1_ARATH	AT4G23750;AT4G11140
GO:0010200 response to chitin	2	0.000128713	2.34024e-05	ERF78_ARATH;NP_567530	AT3G15210;AT4G17500
GO:0009864 induced systemic resistance, jasmonic acid mediated signaling pathway	1	0.000866689	0.000144448	ERF78_ARATH	AT3G15210
GO:0010105 negative regulation of ethylene mediated signaling pathway	1	0.00173273	0.000266574	ERF78_ARATH	AT3G15210
GO:0009867 jasmonic acid mediated signaling pathway	1	0.00457378	0.000653397	ERF92_ARATH	AT3G23240
GO:0006952 defense response	2	0.00534282	0.000712376	ERF78_ARATH;ERF92_ARATH	AT3G15210;AT3G23240
GO:0048366 leaf development	1	0.0225686	0.00237564	CRF1_ARATH	AT4G11140
GO:0009723 response to ethylene stimulus	1	0.0339288	0.00339288	ERF78_ARATH	AT3G15210
GO:0009737 response to abscisic acid stimulus	1	0.0383692	0.0036542	ERF78_ARATH	AT3G15210

## Sheet: wdS2
Original row	Gene ID	KEGG ORTHOLOGY	t1/t1	t2/t1	t3/t1	t4/t1	t5/t1	t6/t1
14	cassava4.1_007488m	AT2G41710	0	-0.537215	-0.402969	-0.493906	-1.26257	-1.37295
17	cassava4.1_009529m	AT1G53910	0	-0.351443	-0.161008	-0.21491	-0.440851	-0.347582
29	cassava4.1_012714m	AT5G47230	0	-1.14912	-0.104387	-0.213738	-1.50144	-1.1623
32	cassava4.1_013315m	AT5G51190	0	-0.522841	-0.219102	-0.00245467	-1.50964	-0.581001
43	cassava4.1_015177m	AT1G50640	0	-0.0203404	0.0714881	-0.0412687	-0.478145	-0.316528
56	cassava4.1_016343m	AT1G19210	0	-1.56533	-0.587056	-1.08651	-2.04573	-1.77103
63	cassava4.1_020911m	AT5G25190	0	-0.275786	-0.210897	0.873262	-1.01654	0.194844
72	cassava4.1_023728m	AT1G12980	0	-1.14114	-0.30187	0.0209111	-0.905088	-0.233447
94	cassava4.1_032457m	AT5G11590	0	-1.31294	-1.15072	-1.16101	-2.28139	-1.59161
95	cassava4.1_032473m	AT4G17490	0	-1.32482	-0.422752	-0.682001	-2.37183	-2.04335
31	cassava4.1_013214m	AT5G51190	0	-0.451465	0.234011	0.315682	-0.272646	-0.0865074
24	cassava4.1_010526m	AT1G78080	0	-0.615066	-0.149441	-0.412539	-0.152003	-0.285073

## Sheet: GO annotation of wdS2
GO Term	Count	p-Value	q-Value	Protein	Input Symbol
GO:0009873 ethylene mediated signaling pathway	10	4.87522e-24	9.75043e-24	AP2L4_ARATH;RA212_ARATH;EF102_ARATH;ERF105;ERF017;ERF003;ESR1_ARATH;DREB3_ARATH;EF103_ARATH;RAP24_ARATH	AT2G41710;AT1G53910;AT5G47230;AT5G51190;AT1G19210;AT5G25190;AT1G12980;AT5G11590;AT4G17490;AT1G78080
GO:0006355 regulation of transcription, DNA-dependent	12	7.80025e-19	7.80025e-19	AP2L4_ARATH;A8MRC0_ARATH;RA212_ARATH;EF102_ARATH;ERF105;ERF82_ARATH;ERF017;ERF003;ESR1_ARATH;DREB3_ARATH;EF103_ARATH;RAP24_ARATH	AT2G41710;AT1G53910;AT1G53910;AT5G47230;AT5G51190;AT1G50640;AT1G19210;AT5G25190;AT1G12980;AT5G11590;AT4G17490;AT1G78080
GO:0006350 transcription	12	7.3783e-17	3.68915e-17	AP2L4_ARATH;A8MRC0_ARATH;RA212_ARATH;EF102_ARATH;ERF105;ERF82_ARATH;ERF017;ERF003;ESR1_ARATH;DREB3_ARATH;EF103_ARATH;RAP24_ARATH	AT2G41710;AT1G53910;AT1G53910;AT5G47230;AT5G51190;AT1G50640;AT1G19210;AT5G25190;AT1G12980;AT5G11590;AT4G17490;AT1G78080
GO:0010200 response to chitin	3	3.28899e-06	9.39712e-07	EF102_ARATH;ERF105;EF103_ARATH	AT5G47230;AT5G51190;AT4G17490
GO:0006952 defense response	3	0.000866223	0.000216556	EF102_ARATH;ERF82_ARATH;EF103_ARATH	AT5G47230;AT1G50640;AT4G17490
GO:0009880 embryonic pattern specification	1	0.00190937	0.000424306	ESR1_ARATH	AT1G12980
GO:0010105 negative regulation of ethylene mediated signaling pathway	1	0.00296869	0.000593739	ERF82_ARATH	AT1G50640
GO:0010084 specification of organ axis polarity	1	0.00402698	0.000732179	ESR1_ARATH	AT1G12980
GO:0048825 cotyledon development	1	0.00592931	0.000988218	ESR1_ARATH	AT1G12980
GO:0009736 cytokinin mediated signaling	1	0.0126662	0.00180946	ESR1_ARATH	AT1G12980
GO:0009735 response to cytokinin stimulus	1	0.0201951	0.00269268	ESR1_ARATH	AT1G12980
GO:0009734 auxin mediated signaling pathway	1	0.0258073	0.00322591	ESR1_ARATH	AT1G12980
GO:0009887 organ morphogenesis	1	0.038583	0.004287	ESR1_ARATH	AT1G12980
GO:0009409 response to cold	1	0.054841	0.00577273	EF102_ARATH	AT5G47230

## Sheet: wdS3
Original row	Gene ID	KEGG ORTHOLOGY	t1/t1	t2/t1	t3/t1	t4/t1	t5/t1	t6/t1
3	cassava4.1_003216m	AT4G37750	0	0.973868	-1.00636	-1.15553	-1.7413	-0.940368
4	cassava4.1_003308m	AT4G37750	0	0.626019	-0.398779	-0.715012	-1.19529	-0.551945
5	cassava4.1_003598m	AT4G37750	0	0.0721744	-0.549409	-1.16262	-1.44301	-1.06945
6	cassava4.1_004734m	AT5G57390	0	0.316493	-0.0718761	-0.695723	-0.179678	-0.500626
7	cassava4.1_005852m	AT4G36920	0	0.495183	-0.621932	-0.692455	-0.0822246	0.119555
8	cassava4.1_005961m	AT4G36920	0	-0.538891	-2.01625	-2.98507	-2.76415	-2.86775
9	cassava4.1_006005m	AT2G28550	0	0.487589	-0.770043	-1.01421	-0.423139	-0.871179
10	cassava4.1_006069m	AT2G28550	0	0.146264	-0.927963	-1.51046	-0.663602	-1.34997
16	cassava4.1_008867m	AT5G19790	0	-0.670245	-1.3496	-1.71359	-2.4344	-1.84477
18	cassava4.1_009652m	AT1G53910	0	-0.098969	-0.255667	-0.251711	-0.345015	-0.374449
22	cassava4.1_010367m	AT1G78080	0	-0.252742	-0.491876	-1.19133	-1.07582	-1.51953
35	cassava4.1_013886m	AT5G11590	0	-0.739131	-0.636212	-1.21961	-1.131	-2.07887
42	cassava4.1_015176m	AT3G20310	0	0.197111	0.175812	0.00187429	0.0483757	-0.177066
45	cassava4.1_015207m	AT4G13040	0	-0.239396	-0.355313	-0.434988	-0.464743	-0.776948
47	cassava4.1_015296m	AT4G13040	0	-0.0551416	-0.179678	-0.259461	-0.101753	-0.360675
55	cassava4.1_016167m	AT1G15360	0	-0.759258	-2.98393	-4.49981	-5.63666	-5.58035
59	cassava4.1_017022m	AT5G25390	0	-0.650635	-1.87567	-2.8427	-3.44222	-3.191
61	cassava4.1_018002m	AT1G28360	0	0.343919	0.120086	0	0	-0.365128
65	cassava4.1_021971m	AT2G44940	0	0.305562	-1.04216	-2.39062	-0.24708	-2.31617
77	cassava4.1_025425m	AT2G28550	0	-0.213571	-1.03327	-1.12281	-1.33497	-1.76562
80	cassava4.1_026788m	AT2G44940	0	0.788686	-0.803393	-1.0607	-0.628162	-1.61706
85	cassava4.1_028782m	AT5G11590	0	-0.248451	-0.746616	-1.29584	-2.02915	-1.3496
88	cassava4.1_029110m	AT2G40340	0	0.206393	0.627327	-0.317247	-0.0110064	-1.05319
96	cassava4.1_032789m	AT5G11590	0	-0.5272	-0.806922	-1.14912	-1.53241	-1.29548
97	cassava4.1_033353m	AT2G40220	0	-0.321387	-1.85726	-2.50226	-3.49818	-3.699
58	cassava4.1_016924m	AT5G67190	0	0.0371713	-0.149441	0.024887	-0.221791	-0.263438

## Sheet: GO annotation of wdS3
GO Term	Count	p-Value	q-Value	Protein	Input Symbol
GO:0009873 ethylene mediated signaling pathway	14	6.42109e-32	3.21054e-31	AIL5;RAP27_ARATH;RA211_ARATH;RA212_ARATH;RAP24_ARATH;DREB3_ARATH;ERF83_ARATH;ERFL1_ARATH;WIN1_ARATH;SHN3_ARATH;ERF81_ARATH;ERF034;ABI4_ARATH;ERF010	AT5G57390;AT2G28550;AT5G19790;AT1G53910;AT1G78080;AT5G11590;AT3G20310;AT4G13040;AT1G15360;AT5G25390;AT1G28360;AT2G44940;AT2G40220;AT5G67190
GO:0006355 regulation of transcription, DNA-dependent	19	2.05657e-29	5.14143e-29	ANT_ARATH;AIL5;AP2;RAP27_ARATH;RA211_ARATH;A8MRC0_ARATH;RA212_ARATH;RAP24_ARATH;DREB3_ARATH;ERF83_ARATH;ERFL1_ARATH;WIN1_ARATH;SHN3_ARATH;NP_851073;ERF81_ARATH;ERF034;DRE2C_ARATH;ABI4_ARATH;ERF010	AT4G37750;AT5G57390;AT4G36920;AT2G28550;AT5G19790;AT1G53910;AT1G53910;AT1G78080;AT5G11590;AT3G20310;AT4G13040;AT1G15360;AT5G25390;AT5G25390;AT1G28360;AT2G44940;AT2G40340;AT2G40220;AT5G67190
GO:0006350 transcription	17	2.1607e-21	2.1607e-21	ANT_ARATH;AIL5;AP2;RAP27_ARATH;RA211_ARATH;A8MRC0_ARATH;RA212_ARATH;RAP24_ARATH;DREB3_ARATH;ERFL1_ARATH;WIN1_ARATH;SHN3_ARATH;ERF81_ARATH;ERF034;DRE2C_ARATH;ABI4_ARATH;ERF010	AT4G37750;AT5G57390;AT4G36920;AT2G28550;AT5G19790;AT1G53910;AT1G53910;AT1G78080;AT5G11590;AT4G13040;AT1G15360;AT5G25390;AT1G28360;AT2G44940;AT2G40340;AT2G40220;AT5G67190
GO:0009887 organ morphogenesis	3	3.21677e-05	2.07587e-05	ANT_ARATH;AIL5;RAP27_ARATH	AT4G37750;AT5G57390;AT2G28550
GO:0009414 response to water deprivation	3	3.3214e-05	2.07587e-05	ERF83_ARATH;WIN1_ARATH;ABI4_ARATH	AT3G20310;AT1G15360;AT2G40220
GO:0010353 response to trehalose stimulus	1	0.00033617	0.000168085	ABI4_ARATH	AT2G40220
GO:0009738 abscisic acid mediated signaling	2	0.000449743	0.000204428	DRE2C_ARATH;ABI4_ARATH	AT2G40340;AT2G40220
GO:0009747 hexokinase-dependent signaling	1	0.00100819	0.000403276	ABI4_ARATH	AT2G40220
GO:0019433 triacylglycerol catabolism	1	0.00100819	0.000403276	ABI4_ARATH	AT2G40220
GO:0010143 cutin biosynthesis	1	0.00134404	0.000480014	WIN1_ARATH	AT1G15360
GO:0006952 defense response	3	0.00350265	0.00116755	ERF83_ARATH;ERF81_ARATH;ABI4_ARATH	AT3G20310;AT1G28360;AT2G40220
GO:0010093 specification of floral organ identity	1	0.00436187	0.00136308	AP2	AT4G36920
GO:0009737 response to abscisic acid stimulus	2	0.0049733	0.00138225	ERF83_ARATH;ABI4_ARATH	AT3G20310;AT2G40220
GO:0005983 starch catabolism	1	0.00503132	0.00138225	ABI4_ARATH	AT2G40220
GO:0009908 flower development	2	0.00525256	0.00138225	ANT_ARATH;AP2	AT4G37750;AT4G36920
GO:0030154 cell differentiation	2	0.00586537	0.00143684	ANT_ARATH;AP2	AT4G37750;AT4G36920
GO:0010286 heat acclimation	1	0.00603471	0.00143684	DRE2C_ARATH	AT2G40340
GO:0010166 wax metabolism	1	0.00636896	0.00144749	WIN1_ARATH	AT1G15360
GO:0009749 response to glucose stimulus	1	0.00703713	0.00152981	ABI4_ARATH	AT2G40220
GO:0042127 regulation of cell proliferation	1	0.00837221	0.00174114	ANT_ARATH	AT4G37750
GO:0010182 sugar mediated signaling	1	0.00870571	0.00174114	ABI4_ARATH	AT2G40220
GO:0048316 seed development	2	0.0100156	0.00192608	AP2;ABI4_ARATH	AT4G36920;AT2G40220
GO:0009744 response to sucrose stimulus	1	0.014359	0.00265908	ABI4_ARATH	AT2G40220
GO:0010073 meristem maintenance	1	0.0176702	0.0031554	AP2	AT4G36920
GO:0009845 seed germination	1	0.0216298	0.00372927	AIL5	AT5G57390
GO:0010228 vegetative to reproductive phase transition	1	0.0265579	0.00442632	RAP27_ARATH	AT2G28550
GO:0007276 gametogenesis	1	0.0698654	0.0112686	ANT_ARATH	AT4G37750
GO:0019953 sexual reproduction	1	0.083891	0.013108	AP2	AT4G36920
GO:0007275 development	2	0.120054	0.01819	ANT_ARATH;AP2	AT4G37750;AT4G36920
GO:0006970 response to osmotic stress	1	0.132448	0.0194777	ABI4_ARATH	AT2G40220
GO:0009791 post-embryonic development	1	0.183014	0.0254186	AIL5	AT5G57390
GO:0006950 response to stress	2	0.194384	0.026268	SHN3_ARATH;DRE2C_ARATH	AT5G25390;AT2G40340
GO:0045449 regulation of transcription	1	0.564188	0.0742352	ERF83_ARATH	AT3G20310

## Sheet: wdS4
Original row	Gene ID	KEGG ORTHOLOGY	t1/t1	t2/t1	t3/t1	t4/t1	t5/t1	t6/t1
12	cassava4.1_007311m	AT2G33710	0	0	4.46056	4.21251	7.05153	6.60577
13	cassava4.1_007457m	AT2G33710	0	0	0	4.08565	4.54993	4.35965
34	cassava4.1_013880m	AT3G16770	0	0.0654345	0.0647449	0.536152	0.319271	0.515914
37	cassava4.1_014267m	AT3G16770	0	0.573375	1.03576	1.76909	1.87939	1.62302
39	cassava4.1_014632m	AT5G13330	0	0.67428	2.88565	4.05014	3.96489	4.34062
40	cassava4.1_014695m	AT1G49120	0	-0.302938	0.356933	0.725523	-0.00245467	0.612022
46	cassava4.1_015279m	AT3G20310	0	0.0136409	0.184598	0.174662	0.29901	0.17594
54	cassava4.1_015856m	AT3G23240	0	0.987612	2.04994	2.8358	1.93629	3.30601
60	cassava4.1_017103m	AT3G23240	0	0.299362	0.891575	1.93025	1.93361	1.99899
62	cassava4.1_018072m	AT1G74930	0	-0.211398	1.75715	1.78727	2.61829	1.63166
64	cassava4.1_021785m	AT1G16060	0	-0.368104	0.297485	0.630871	0.315682	0.00963382
68	cassava4.1_022781m	AT3G23240	0	0	2.15131	2.42304	1.83265	2.76473
73	cassava4.1_023792m	AT5G61890	0	0	3.58033	5.06584	4.25131	5.31257
76	cassava4.1_025233m	AT1G79700	0	1.39479	1.48641	2.73018	2.39001	2.83885
82	cassava4.1_027146m	AT5G13330	0	0	2.23778	3.41083	3.23516	3.87438
93	cassava4.1_032424m	AT5G44210	0	0.245131	0.658554	0.709467	0.710437	0.471344
99	cassava4.1_033803m	AT3G50260	0	0.0988238	0.285698	0.346191	0.37629	0.340505
101	cassava4.1_034110m	AT4G23750	0	0	1.58592	1.95144	2.23511	0
103	cassava4.1_034356m	AT1G19210	0	0	0	0.561888	0	0

## Sheet: GO annotation of wdS4
GO Term	Count	p-Value	q-Value	Protein	Input Symbol
GO:0009873 ethylene mediated signaling pathway	14	8.3735e-35	6.6988e-34	ERF112;RAP23_ARATH;ERF113;ERF117;ERF83_ARATH;ERF92_ARATH;ERF018;AP2L1_ARATH;ERF114;AP2L3_ARATH;ERF80_ARATH;ERF011;CRF2_ARATH;ERF017	AT2G33710;AT3G16770;AT5G13330;AT1G49120;AT3G20310;AT3G23240;AT1G74930;AT1G16060;AT5G61890;AT1G79700;AT5G44210;AT3G50260;AT4G23750;AT1G19210
GO:0006355 regulation of transcription, DNA-dependent	15	2.28938e-23	9.1575e-23	ERF112;RAP23_ARATH;ERF113;ERF117;ERF83_ARATH;ERF92_ARATH;ERF018;AP2L1_ARATH;ERF114;AP2L3_ARATH;A8MQS2_ARATH;ERF80_ARATH;ERF011;CRF2_ARATH;ERF017	AT2G33710;AT3G16770;AT5G13330;AT1G49120;AT3G20310;AT3G23240;AT1G74930;AT1G16060;AT5G61890;AT1G79700;AT1G79700;AT5G44210;AT3G50260;AT4G23750;AT1G19210
GO:0006350 transcription	14	2.15983e-18	3.45573e-18	ERF112;RAP23_ARATH;ERF113;ERF117;ERF92_ARATH;ERF018;AP2L1_ARATH;ERF114;AP2L3_ARATH;A8MQS2_ARATH;ERF80_ARATH;ERF011;CRF2_ARATH;ERF017	AT2G33710;AT3G16770;AT5G13330;AT1G49120;AT3G23240;AT1G74930;AT1G16060;AT5G61890;AT1G79700;AT1G79700;AT5G44210;AT3G50260;AT4G23750;AT1G19210
GO:0010200 response to chitin	2	0.000635186	0.000635186	ERF112;ERF011	AT2G33710;AT3G50260
GO:0009887 organ morphogenesis	2	0.00108797	0.000870374	AP2L1_ARATH;A8MQS2_ARATH	AT1G16060;AT1G79700
GO:0042991 transcription factor import into nucleus	1	0.0015914	0.00115129	CRF2_ARATH	AT4G23750
GO:0006952 defense response	3	0.00172694	0.00115129	ERF83_ARATH;ERF92_ARATH;ERF80_ARATH	AT3G20310;AT3G23240;AT5G44210
GO:0048825 cotyledon development	1	0.00740633	0.00423219	CRF2_ARATH	AT4G23750
GO:0009867 jasmonic acid mediated signaling pathway	1	0.00977604	0.00521389	ERF92_ARATH	AT3G23240
GO:0009736 cytokinin mediated signaling	1	0.015808	0.007904	CRF2_ARATH	AT4G23750
GO:0009735 response to cytokinin stimulus	1	0.0251805	0.0118497	RAP23_ARATH	AT3G16770
GO:0009611 response to wounding	1	0.0454568	0.020203	ERF018	AT1G74930
GO:0009414 response to water deprivation	1	0.0485021	0.0204219	ERF83_ARATH	AT3G20310
GO:0009723 response to ethylene stimulus	1	0.0713021	0.027257	RAP23_ARATH	AT3G16770
GO:0009737 response to abscisic acid stimulus	1	0.0804257	0.0292457	ERF83_ARATH	AT3G20310
GO:0008219 cell death	1	0.0938334	0.0326377	RAP23_ARATH	AT3G16770
GO:0051707 response to other organism	1	0.139222	0.0464073	RAP23_ARATH	AT3G16770
GO:0009607 response to biotic stimulus	1	0.153646	0.0491669	ERF018	AT1G74930
GO:0045449 regulation of transcription	1	0.480905	0.137484	ERF83_ARATH	AT3G20310
GO:0006950 response to stress	1	0.481193	0.137484	RAP23_ARATH	AT3G16770

## Sheet: wdS5
Original row	Gene ID	KEGG ORTHOLOGY	t1/t1	t2/t1	t3/t1	t4/t1	t5/t1	t6/t1
2	cassava4.1_003079m	AT2G32850	0	-0.000866	-0.113567	-0.162622	0.245374	-0.0232698
15	cassava4.1_008857m	AT2G40340	0	-0.145127	0.0418037	-0.07552	0.185359	-0.0156659
26	cassava4.1_011246m	AT4G27950	0	0	0	0	3.78413	3.38166
74	cassava4.1_023899m	AT1G68550	0	0	0	0	0	1.46926
81	cassava4.1_026925m	AT5G52020	0	0	0	0	0	6.59345
83	cassava4.1_027342m	AT5G61890	0	0	0	0	4.65139	4.08509
90	cassava4.1_030248m	AT1G51120	0	0	0	0	0.895768	0
91	cassava4.1_030658m	AT5G25190	0	-0.390623	0.468844	0.919302	1.29713	1.7058

## Sheet: GO annotation of wdS5
GO Term	Count	p-Value	q-Value	Protein	Input Symbol
GO:0009873 ethylene mediated signaling pathway	6	7.47074e-14	4.48245e-13	CRF4_ARATH;ERF118;ERF025;ERF114;RAVL3_ARATH;ERF003	AT4G27950;AT1G68550;AT5G52020;AT5G61890;AT1G51120;AT5G25190
GO:0006355 regulation of transcription, DNA-dependent	7	9.41311e-10	2.82393e-09	DRE2C_ARATH;CRF4_ARATH;ERF118;ERF025;ERF114;RAVL3_ARATH;ERF003	AT2G40340;AT4G27950;AT1G68550;AT5G52020;AT5G61890;AT1G51120;AT5G25190
GO:0006350 transcription	7	1.29933e-08	1.94899e-08	DRE2C_ARATH;CRF4_ARATH;ERF118;ERF025;ERF114;RAVL3_ARATH;ERF003	AT2G40340;AT4G27950;AT1G68550;AT5G52020;AT5G61890;AT1G51120;AT5G25190
GO:0042991 transcription factor import into nucleus	1	0.000955093	0.000818651	CRF4_ARATH	AT4G27950
GO:0010286 heat acclimation	1	0.00286285	0.00214713	DRE2C_ARATH	AT2G40340
GO:0009736 cytokinin mediated signaling	1	0.00951451	0.00634301	CRF4_ARATH	AT4G27950
GO:0009738 abscisic acid mediated signaling	1	0.0147131	0.00802534	DRE2C_ARATH	AT2G40340
GO:0006468 protein amino acid phosphorylation	2	0.0178225	0.00891127	O50071_ARATH;Q8H0Z0_ARATH	AT2G32850;AT2G32850
GO:0048366 leaf development	1	0.0289232	0.0123957	CRF4_ARATH	AT4G27950
GO:0006950 response to stress	1	0.325452	0.114865	DRE2C_ARATH	AT2G40340

[truncated: 2 more sheets: wdS6, GO annotation of wdS6]
