# Supplementary material for: Exposure to various abscission-promoting treatments suggests substantial ERF subfamily transcription factors involvement in the regulation of cassava leaf abscission
Source: BMC Genomics. 2016 Aug 3;17:538. doi: 10.1186/s12864-016-2845-5 (PMC4973035; doi:10.1186/s12864-016-2845-5)
Supplement: Additional file 4: Table S4. — SOTA clustering and annotation of AP2/ERF genes expressed in response to ethylene treatment. (XLS 67 kb) [file 12864_2016_2845_MOESM4_ESM.xls]

## Sheet: Sheet1
Original row	Gene ID	KEGG ORTHOLOGY	e1/e1	e2/e1	e3/e1	e4/e1	e5/e1	e6/e1
2	cassava4.1_002957m	AT4G37750.1	0	0	0	0.707083	0	0
12	cassava4.1_006539m	AT4G36920.1	0	0	2.18202	2.04632	1.9008	2.336
15	cassava4.1_007311m	AT2G33710.1	0	-4.53952	0.163241	0.346531	0.303109	0.516419
16	cassava4.1_007457m	AT2G33710.2	0	0	3.47427	3.51315	4.41334	4.79008
20	cassava4.1_009529m	AT1G53910.1	0	0.100036	0.0817487	0.125387	0.0287106	0.168385
21	cassava4.1_009652m	AT1G53910.1	0	0.171207	0.452806	0.27011	0.177089	0.232047
22	cassava4.1_010068m	AT1G25560.1	0	0.434775	0.794104	0.462471	0.551984	0.624896
23	cassava4.1_010102m	AT1G78080.1	0	-0.0264989	0.207518	-0.0273809	0.0874628	0.240864
26	cassava4.1_010512m	AT3G25890.1	0	0.184598	0.77104	0.959399	0.60739	0.502127
27	cassava4.1_010526m	AT1G78080.1	0	0.271306	0.86995	0.6371	0.999784	1.3872
31	cassava4.1_012714m	AT5G47230.1	0	0.892119	2.55682	1.13001	1.40887	1.04656
33	cassava4.1_013214m	AT5G51190.1	0	0.248049	1.19975	0.601221	0.984042	0.881116
34	cassava4.1_013315m	AT5G51190.1	0	0.47415	0.957989	0.00331439	0.573472	0.502942
36	cassava4.1_013880m	AT3G16770.1	0	0.243182	1.34954	1.34449	1.23873	1.36025
39	cassava4.1_014267m	AT3G16770.1	0	-0.109359	0.95442	1.40828	0.182692	0.376513
41	cassava4.1_014632m	AT5G13330.1	0	0.349818	2.31394	2.60957	3.49248	3.72115
42	cassava4.1_014695m	AT1G49120.1	0	0.72334	2.87759	2.69417	3.16223	2.89524
43	cassava4.1_014721m	AT3G15210.1	0	-0.876996	1.8654	0.126048	1.49656	1.01378
54	cassava4.1_015566m	AT3G23240.1	0	2.26861	3.68819	3.23992	3.51628	3.38615
55	cassava4.1_015673m	AT3G23240.1	0	2.61299	3.19223	3.05341	2.39515	2.82906
58	cassava4.1_015856m	AT3G23240.1	0	2.11417	4.60452	4.79582	4.88838	4.6475
64	cassava4.1_017103m	AT3G23240.1	0	0.35242	3.73572	3.04277	3.14173	3.39196
68	cassava4.1_018715m	AT3G23230.1	0	0	7.28679	7.31733	6.573	7.3579
74	cassava4.1_022726m	AT3G25890.1	0	-0.283668	0.177344	0.145873	0.156008	0.0994972
75	cassava4.1_022781m	AT3G23240.1	0	2.18139	3.96832	4.11715	3.80553	3.76386
77	cassava4.1_023527m	AT1G78080.1	0	0.450908	0.644779	0.225522	0.169668	0.509645
78	cassava4.1_023697m	AT1G28360.1	0	-1.00955	0.809579	1.45833	1.42621	1.72496
103	cassava4.1_032424m	AT5G44210.1	0	-0.109981	0.739762	0.658006	0.805705	1.01178
105	cassava4.1_032473m	AT4G17490.1	0	2.32135	3.66152	1.97578	2.12184	1.5653
108	cassava4.1_033707m	AT4G11140.1	0	0.462785	1.6263	1.42196	0.892197	0.612966
111	cassava4.1_033892m	AT5G51990.1	0	2.64229	4.20265	4.46208	3.53626	3.43792

## Sheet: GO annotation of etS1
GO Term	Count	p-Value	q-Value	Protein	Input Symbol
GO:0009873 ethylene mediated signaling pathway	16	9.40881e-37	5.64529e-36	ERF112;RA212_ARATH;RAVL1_ARATH;RAP24_ARATH;ERF119;EF102_ARATH;ERF105;RAP23_ARATH;ERF113;ERF117;ERF92_ARATH;ERF098;ERF81_ARATH;ERF80_ARATH;EF103_ARATH;CRF1_ARATH	AT2G33710;AT1G53910;AT1G25560;AT1G78080;AT3G25890;AT5G47230;AT5G51190;AT3G16770;AT5G13330;AT1G49120;AT3G23240;AT3G23230;AT1G28360;AT5G44210;AT4G17490;AT4G11140
GO:0006355 regulation of transcription, DNA-dependent	21	1.94269e-32	5.82808e-32	ANT_ARATH;AP2;ERF112;A8MRC0_ARATH;RA212_ARATH;RAVL1_ARATH;RAP24_ARATH;ERF119;EF102_ARATH;ERF105;RAP23_ARATH;ERF113;ERF117;ERF78_ARATH;ERF92_ARATH;ERF098;ERF81_ARATH;ERF80_ARATH;EF103_ARATH;CRF1_ARATH;DRE1D_ARATH	AT4G37750;AT4G36920;AT2G33710;AT1G53910;AT1G53910;AT1G25560;AT1G78080;AT3G25890;AT5G47230;AT5G51190;AT3G16770;AT5G13330;AT1G49120;AT3G15210;AT3G23240;AT3G23230;AT1G28360;AT5G44210;AT4G17490;AT4G11140;AT5G51990
GO:0006350 transcription	21	5.66985e-29	8.50477e-29	ANT_ARATH;AP2;ERF112;A8MRC0_ARATH;RA212_ARATH;RAVL1_ARATH;RAP24_ARATH;ERF119;EF102_ARATH;ERF105;RAP23_ARATH;ERF113;ERF117;ERF78_ARATH;ERF92_ARATH;ERF098;ERF81_ARATH;ERF80_ARATH;EF103_ARATH;CRF1_ARATH;DRE1D_ARATH	AT4G37750;AT4G36920;AT2G33710;AT1G53910;AT1G53910;AT1G25560;AT1G78080;AT3G25890;AT5G47230;AT5G51190;AT3G16770;AT5G13330;AT1G49120;AT3G15210;AT3G23240;AT3G23230;AT1G28360;AT5G44210;AT4G17490;AT4G11140;AT5G51990
GO:0010200 response to chitin	6	1.13923e-11	9.76482e-12	ERF112;EF102_ARATH;ERF105;ERF78_ARATH;ERF098;EF103_ARATH	AT2G33710;AT5G47230;AT5G51190;AT3G15210;AT3G23230;AT4G17490
GO:0006952 defense response	6	8.42246e-07	5.61497e-07	EF102_ARATH;ERF78_ARATH;ERF92_ARATH;ERF81_ARATH;ERF80_ARATH;EF103_ARATH	AT5G47230;AT3G15210;AT3G23240;AT1G28360;AT5G44210;AT4G17490
GO:0042991 transcription factor import into nucleus	1	0.00222737	0.00121493	CRF1_ARATH	AT4G11140
GO:0009864 induced systemic resistance, jasmonic acid mediated signaling pathway	1	0.00259814	0.00129907	ERF78_ARATH	AT3G15210
GO:0009723 response to ethylene stimulus	2	0.00475938	0.001928	RAP23_ARATH;ERF78_ARATH	AT3G16770;AT3G15210
GO:0010093 specification of floral organ identity	1	0.00481999	0.001928	AP2	AT4G36920
GO:0010105 negative regulation of ethylene mediated signaling pathway	1	0.00518984	0.00194619	ERF78_ARATH	AT3G15210
GO:0009908 flower development	2	0.006402	0.00225953	ANT_ARATH;AP2	AT4G37750;AT4G36920
GO:0030154 cell differentiation	2	0.00714576	0.00238192	ANT_ARATH;AP2	AT4G37750;AT4G36920
GO:0042127 regulation of cell proliferation	1	0.00924957	0.00292092	ANT_ARATH	AT4G37750
GO:0048825 cotyledon development	1	0.010354	0.00310621	CRF1_ARATH	AT4G11140
GO:0009867 jasmonic acid mediated signaling pathway	1	0.0136604	0.00390296	ERF92_ARATH	AT3G23240
GO:0048573 photoperiodism, flowering	1	0.0154927	0.00422527	RAVL1_ARATH	AT1G25560
GO:0010073 meristem maintenance	1	0.0195123	0.00487809	AP2	AT4G36920
GO:0009736 cytokinin mediated signaling	1	0.0220622	0.00529492	CRF1_ARATH	AT4G11140
GO:0009738 abscisic acid mediated signaling	1	0.033998	0.0077947	DRE1D_ARATH	AT5G51990
GO:0009735 response to cytokinin stimulus	1	0.0350761	0.0077947	RAP23_ARATH	AT3G16770
GO:0048366 leaf development	1	0.0661973	0.013768	CRF1_ARATH	AT4G11140
GO:0009887 organ morphogenesis	1	0.0665453	0.013768	ANT_ARATH	AT4G37750
GO:0007276 gametogenesis	1	0.0769309	0.0153862	ANT_ARATH	AT4G37750
GO:0019953 sexual reproduction	1	0.0923031	0.0176242	AP2	AT4G36920
GO:0009409 response to cold	1	0.093996	0.0176242	EF102_ARATH	AT5G47230
GO:0009737 response to abscisic acid stimulus	1	0.11076	0.0195459	ERF78_ARATH	AT3G15210
GO:0008219 cell death	1	0.12886	0.0220903	RAP23_ARATH	AT3G16770
GO:0007275 development	2	0.141583	0.0235971	ANT_ARATH;AP2	AT4G37750;AT4G36920
GO:0048316 seed development	1	0.155511	0.025218	AP2	AT4G36920
GO:0051707 response to other organism	1	0.189332	0.0298946	RAP23_ARATH	AT3G16770
GO:0006950 response to stress	2	0.226183	0.0347973	RAP23_ARATH;DRE1D_ARATH	AT3G16770;AT5G51990

## Sheet: etS2
Original row	Gene ID	KEGG ORTHOLOGY	e1/e1	e2/e1	e3/e1	e4/e1	e5/e1	e6/e1
1	cassava4.1_001702m	AT5G22780.1	0	-0.000288568	0.115699	0.0593553	0.183074	0.225398
8	cassava4.1_005852m	AT4G36920.1	0	-0.0891139	-0.433428	0.318346	-0.25257	0.0472592
13	cassava4.1_006833m	AT2G20880.1	0	0	0	0	2.6695	2.83526
60	cassava4.1_016343m	AT1G19210.1	0	0	0	0	2.42879	1.81077
61	cassava4.1_016485m	AT5G25190.1	0	1.76477	1.53326	2.89625	3.93278	4.2456
66	cassava4.1_018072m	AT1G74930.1	0	0.0187766	0.85997	1.56633	2.71916	2.87649
69	cassava4.1_020911m	AT5G25190.1	0	0.419323	0.691445	1.25405	1.93874	2.20808
70	cassava4.1_020929m	AT4G27950.1	0	0	0	0	0	1.58145
71	cassava4.1_021785m	AT1G16060.1	0	1.34079	0.777199	1.23921	1.6427	1.72557
76	cassava4.1_022816m	AT4G18450.1	0	0	0	0	0	6.42
81	cassava4.1_023792m	AT5G61890.1	0	0	0	0	6.47768	7.29032
82	cassava4.1_023899m	AT1G68550.1	0	0	0	0.794354	0.619929	0.651683
83	cassava4.1_025049m	AT1G28160.1	0	0	0	0	0	3.64263
85	cassava4.1_025233m	AT1G79700.2	0	0.918844	1.10789	1.49211	3.25116	3.45918
91	cassava4.1_027146m	AT5G13330.1	0	0	0	2.83699	5.22495	5.54215
92	cassava4.1_027342m	AT5G61890.1	0	0	0	0	2.74069	4.18397
99	cassava4.1_029669m	AT1G15360.1	0	0	0	0	2.10933	0
101	cassava4.1_030658m	AT5G25190.1	0	-0.376695	-1.18541	-0.710756	0.337311	1.55528
104	cassava4.1_032457m	AT5G11590.1	0	-0.599025	-1.50267	-1.0517	-0.546667	0.067914
113	cassava4.1_034356m	AT1G19210.1	0	0	0	0	0	2.76732

## Sheet: GO annotation of etS2
GO Term	Count	p-Value	q-Value	Protein	Input Symbol
GO:0009873 ethylene mediated signaling pathway	14	6.68066e-34	2.0042e-33	ERF053;ERF017;ERF003;ERF018;CRF4_ARATH;AP2L1_ARATH;ERF091;ERF114;ERF118;ERF087;AP2L3_ARATH;ERF113;WIN1_ARATH;DREB3_ARATH	AT2G20880;AT1G19210;AT5G25190;AT1G74930;AT4G27950;AT1G16060;AT4G18450;AT5G61890;AT1G68550;AT1G28160;AT1G79700;AT5G13330;AT1G15360;AT5G11590
GO:0006355 regulation of transcription, DNA-dependent	16	7.05402e-25	1.0581e-24	AP2;ERF053;ERF017;ERF003;ERF018;CRF4_ARATH;AP2L1_ARATH;ERF091;ERF114;ERF118;ERF087;AP2L3_ARATH;A8MQS2_ARATH;ERF113;WIN1_ARATH;DREB3_ARATH	AT4G36920;AT2G20880;AT1G19210;AT5G25190;AT1G74930;AT4G27950;AT1G16060;AT4G18450;AT5G61890;AT1G68550;AT1G28160;AT1G79700;AT1G79700;AT5G13330;AT1G15360;AT5G11590
GO:0006350 transcription	16	3.05783e-22	2.29337e-22	AP2;ERF053;ERF017;ERF003;ERF018;CRF4_ARATH;AP2L1_ARATH;ERF091;ERF114;ERF118;ERF087;AP2L3_ARATH;A8MQS2_ARATH;ERF113;WIN1_ARATH;DREB3_ARATH	AT4G36920;AT2G20880;AT1G19210;AT5G25190;AT1G74930;AT4G27950;AT1G16060;AT4G18450;AT5G61890;AT1G68550;AT1G28160;AT1G79700;AT1G79700;AT5G13330;AT1G15360;AT5G11590
GO:0010143 cutin biosynthesis	1	0.00113191	0.000465269	WIN1_ARATH	AT1G15360
GO:0009887 organ morphogenesis	2	0.00124072	0.000465269	AP2L1_ARATH;A8MQS2_ARATH	AT1G16060;AT1G79700
GO:0042991 transcription factor import into nucleus	1	0.00169742	0.000565806	CRF4_ARATH	AT4G27950
GO:0010093 specification of floral organ identity	1	0.00367432	0.0011023	AP2	AT4G36920
GO:0010166 wax metabolism	1	0.00536589	0.00146343	WIN1_ARATH	AT1G15360
GO:0010073 meristem maintenance	1	0.0149007	0.00372518	AP2	AT4G36920
GO:0009736 cytokinin mediated signaling	1	0.0168531	0.00388917	CRF4_ARATH	AT4G27950
GO:0010200 response to chitin	1	0.0391827	0.00839628	ERF091	AT4G18450
GO:0009611 response to wounding	1	0.0484131	0.00860851	ERF018	AT1G74930
GO:0048366 leaf development	1	0.0508426	0.00860851	CRF4_ARATH	AT4G27950
GO:0009414 response to water deprivation	1	0.0516511	0.00860851	WIN1_ARATH	AT1G15360
GO:0019953 sexual reproduction	1	0.0711269	0.0112306	AP2	AT4G36920
GO:0009908 flower development	1	0.0878926	0.0131839	AP2	AT4G36920
GO:0030154 cell differentiation	1	0.092815	0.0132593	AP2	AT4G36920
GO:0048316 seed development	1	0.120827	0.0164764	AP2	AT4G36920
GO:0009607 response to biotic stimulus	1	0.163008	0.020376	ERF018	AT1G74930
GO:0007275 development	1	0.40215	0.048258	AP2	AT4G36920

## Sheet: etS3
Original row	Gene ID	KEGG ORTHOLOGY	e1/e1	e2/e1	e3/e1	e4/e1	e5/e1	e6/e1
6	cassava4.1_003598m	AT4G37750.1	0	0.0325241	-0.77596	-0.372206	-1.06824	-0.781157
7	cassava4.1_004734m	AT5G57390.1	0	-0.870651	-1.16586	-1.10843	-2.59248	-2.13606
10	cassava4.1_006005m	AT2G28550.3	0	-0.791358	-1.32699	-1.14019	-2.1386	-2.24811
11	cassava4.1_006069m	AT2G28550.3	0	-0.665203	-0.876731	-0.536587	-1.77695	-1.67392
46	cassava4.1_015180m	AT5G07580.1	0	-0.352363	-0.39517	-0.349603	-0.965503	-0.93071
51	cassava4.1_015361m	AT5G51990.1	0	-1.70934	-4.24879	-5.76415	-3.5649	-4.37482
94	cassava4.1_028782m	AT5G11590.1	0	-0.179678	-1.61396	-1.9908	-2.28912	-2.3357
102	cassava4.1_031718m	AT2G36450.1	0	-3.3133	-5.74855	-4.40507	-6.74855	-5.86145
106	cassava4.1_032789m	AT5G11590.1	0	-0.886566	-2.17723	-0.931811	-2.27021	-1.70793

## Sheet: GO annotation of etS3
GO Term	Count	p-Value	q-Value	Protein	Input Symbol
GO:0009873 ethylene mediated signaling pathway	5	6.11785e-12	1.22357e-11	AIL5;RAP27_ARATH;NP_196375;DREB3_ARATH;ERF024	AT5G57390;AT2G28550;AT5G07580;AT5G11590;AT2G36450
GO:0006355 regulation of transcription, DNA-dependent	7	2.7623e-11	2.7623e-11	ANT_ARATH;AIL5;RAP27_ARATH;NP_196375;DRE1D_ARATH;DREB3_ARATH;ERF024	AT4G37750;AT5G57390;AT2G28550;AT5G07580;AT5G51990;AT5G11590;AT2G36450
GO:0006350 transcription	6	5.81857e-08	1.93952e-08	ANT_ARATH;AIL5;RAP27_ARATH;DRE1D_ARATH;DREB3_ARATH;ERF024	AT4G37750;AT5G57390;AT2G28550;AT5G51990;AT5G11590;AT2G36450
GO:0009887 organ morphogenesis	3	1.19605e-06	3.41728e-07	ANT_ARATH;AIL5;RAP27_ARATH	AT4G37750;AT5G57390;AT2G28550
GO:0042127 regulation of cell proliferation	1	0.00309236	0.000687192	ANT_ARATH	AT4G37750
GO:0009845 seed germination	1	0.00802309	0.00160462	AIL5	AT5G57390
GO:0010228 vegetative to reproductive phase transition	1	0.00986672	0.00179395	RAP27_ARATH	AT2G28550
GO:0009738 abscisic acid mediated signaling	1	0.0114622	0.00191036	DRE1D_ARATH	AT5G51990
GO:0007276 gametogenesis	1	0.0263276	0.0040504	ANT_ARATH	AT4G37750
GO:0009908 flower development	1	0.0394466	0.00556238	ANT_ARATH	AT4G37750
GO:0030154 cell differentiation	1	0.0417178	0.00556238	ANT_ARATH	AT4G37750
GO:0009791 post-embryonic development	1	0.0717574	0.00896968	AIL5	AT5G57390
GO:0007275 development	1	0.201514	0.0237076	ANT_ARATH	AT4G37750
GO:0006950 response to stress	1	0.263772	0.029308	DRE1D_ARATH	AT5G51990

## Sheet: etS4
Original row	Gene ID	KEGG ORTHOLOGY	e1/e1	e2/e1	e3/e1	e4/e1	e5/e1	e6/e1
4	cassava4.1_003216m	AT4G37750.1	0	0.759838	-0.359009	-0.82521	-1.97483	-2.38458
5	cassava4.1_003308m	AT4G37750.1	0	0.448055	-0.141462	0.209641	-0.560217	0.190046
9	cassava4.1_005961m	AT4G36920.1	0	-0.312581	-0.622154	-1.39176	-2.2129	-2.46435
17	cassava4.1_007488m	AT2G41710.1	0	0.269751	-0.363457	-0.00216567	-1.28069	-1.24059
19	cassava4.1_008867m	AT5G19790.1	0	0.855113	-0.261881	-0.187379	-1.13353	-1.11904
24	cassava4.1_010157m	AT1G25560.1	0	0.0776532	0.256165	0.157691	-0.0805455	-0.374823
35	cassava4.1_013506m	AT5G11590.1	0	-0.268817	-0.0860479	-0.512719	-1.50635	-2.21961
37	cassava4.1_013886m	AT5G11590.1	0	0.637657	-0.341903	0.312549	-0.25739	-0.078716
50	cassava4.1_015301m	AT1G21910.1	0	0.532566	-0.174133	-0.806165	-0.932912	-1.07643
59	cassava4.1_016167m	AT1G15360.1	0	1.50126	-0.302048	-1.15232	-1.75682	-3.2365
63	cassava4.1_017022m	AT5G25390.2	0	1.46357	0.300651	-0.0319461	-0.981366	-2.31833
72	cassava4.1_021971m	AT2G44940.1	0	0.595981	-0.791857	0.054779	-1.68826	-2.44615
80	cassava4.1_023728m	AT1G12980.1	0	0.296193	0	0	0	0
84	cassava4.1_025181m	AT4G23750.1	0	1.57163	1.29166	0	0	0
89	cassava4.1_026705m	AT1G21910.1	0	1.84278	2.12965	1.08631	0	0.359521
90	cassava4.1_026788m	AT2G44940.1	0	0.616922	-0.157946	0.158854	-1.76072	-2.71312
97	cassava4.1_029110m	AT2G40340.1	0	-0.208561	0.178874	0.0429244	-1.32699	-0.956236
100	cassava4.1_030248m	AT1G51120.1	0	1.44504	1.72618	0	0	0
107	cassava4.1_033353m	AT2G40220.1	0	1.35016	0	0	0	0

## Sheet: GO annotation of etS4
GO Term	Count	p-Value	q-Value	Protein	Input Symbol
GO:0009873 ethylene mediated signaling pathway	12	1.17477e-27	8.22339e-27	AP2L4_ARATH;RA211_ARATH;RAVL1_ARATH;DREB3_ARATH;ERF012;WIN1_ARATH;SHN3_ARATH;ERF034;ESR1_ARATH;CRF2_ARATH;RAVL3_ARATH;ABI4_ARATH	AT2G41710;AT5G19790;AT1G25560;AT5G11590;AT1G21910;AT1G15360;AT5G25390;AT2G44940;AT1G12980;AT4G23750;AT1G51120;AT2G40220
GO:0006355 regulation of transcription, DNA-dependent	16	7.05402e-25	2.46891e-24	ANT_ARATH;AP2;AP2L4_ARATH;RA211_ARATH;RAVL1_ARATH;DREB3_ARATH;ERF012;WIN1_ARATH;SHN3_ARATH;NP_851073;ERF034;ESR1_ARATH;CRF2_ARATH;DRE2C_ARATH;RAVL3_ARATH;ABI4_ARATH	AT4G37750;AT4G36920;AT2G41710;AT5G19790;AT1G25560;AT5G11590;AT1G21910;AT1G15360;AT5G25390;AT5G25390;AT2G44940;AT1G12980;AT4G23750;AT2G40340;AT1G51120;AT2G40220
GO:0006350 transcription	15	1.03909e-19	1.45473e-19	ANT_ARATH;AP2;AP2L4_ARATH;RA211_ARATH;RAVL1_ARATH;DREB3_ARATH;ERF012;WIN1_ARATH;SHN3_ARATH;ERF034;ESR1_ARATH;CRF2_ARATH;DRE2C_ARATH;RAVL3_ARATH;ABI4_ARATH	AT4G37750;AT4G36920;AT2G41710;AT5G19790;AT1G25560;AT5G11590;AT1G21910;AT1G15360;AT5G25390;AT2G44940;AT1G12980;AT4G23750;AT2G40340;AT1G51120;AT2G40220
GO:0048825 cotyledon development	2	2.82785e-05	2.82785e-05	ESR1_ARATH;CRF2_ARATH	AT1G12980;AT4G23750
GO:0009736 cytokinin mediated signaling	2	0.000131718	0.000115253	ESR1_ARATH;CRF2_ARATH	AT1G12980;AT4G23750
GO:0010353 response to trehalose stimulus	1	0.000283091	0.000220182	ABI4_ARATH	AT2G40220
GO:0009738 abscisic acid mediated signaling	2	0.000316625	0.000221638	DRE2C_ARATH;ABI4_ARATH	AT2G40340;AT2G40220
GO:0009747 hexokinase-dependent signaling	1	0.000849047	0.000516811	ABI4_ARATH	AT2G40220
GO:0019433 triacylglycerol catabolism	1	0.000849047	0.000516811	ABI4_ARATH	AT2G40220
GO:0010143 cutin biosynthesis	1	0.00113191	0.000591427	WIN1_ARATH	AT1G15360
GO:0009887 organ morphogenesis	2	0.00124072	0.000591427	ANT_ARATH;ESR1_ARATH	AT4G37750;AT1G12980
GO:0009414 response to water deprivation	2	0.00126734	0.000591427	WIN1_ARATH;ABI4_ARATH	AT1G15360;AT2G40220
GO:0042991 transcription factor import into nucleus	1	0.00169742	0.00074262	CRF2_ARATH	AT4G23750
GO:0009880 embryonic pattern specification	1	0.00254511	0.00104799	ESR1_ARATH	AT1G12980
GO:0010093 specification of floral organ identity	1	0.00367432	0.00137349	AP2	AT4G36920
GO:0009908 flower development	2	0.00372803	0.00137349	ANT_ARATH;AP2	AT4G37750;AT4G36920
GO:0030154 cell differentiation	2	0.00416575	0.00141283	ANT_ARATH;AP2	AT4G37750;AT4G36920
GO:0005983 starch catabolism	1	0.00423848	0.00141283	ABI4_ARATH	AT2G40220
GO:0010286 heat acclimation	1	0.00508415	0.00159835	DRE2C_ARATH	AT2G40340
GO:0010166 wax metabolism	1	0.00536589	0.00159835	WIN1_ARATH	AT1G15360
GO:0010084 specification of organ axis polarity	1	0.00536589	0.00159835	ESR1_ARATH	AT1G12980
GO:0009749 response to glucose stimulus	1	0.00592915	0.00166016	ABI4_ARATH	AT2G40220
GO:0042127 regulation of cell proliferation	1	0.00705477	0.001834	ANT_ARATH	AT4G37750
GO:0048316 seed development	2	0.00714075	0.001834	AP2;ABI4_ARATH	AT4G36920;AT2G40220
GO:0010182 sugar mediated signaling	1	0.00733599	0.001834	ABI4_ARATH	AT2G40220
GO:0048573 photoperiodism, flowering	1	0.0118253	0.00282457	RAVL1_ARATH	AT1G25560
GO:0009744 response to sucrose stimulus	1	0.0121053	0.00282457	ABI4_ARATH	AT2G40220
GO:0010073 meristem maintenance	1	0.0149007	0.00336468	AP2	AT4G36920
GO:0009735 response to cytokinin stimulus	1	0.0268367	0.00587054	ESR1_ARATH	AT1G12980
GO:0009734 auxin mediated signaling pathway	1	0.034262	0.0072677	ESR1_ARATH	AT1G12980
GO:0007276 gametogenesis	1	0.0591661	0.0121813	ANT_ARATH	AT4G37750
GO:0019953 sexual reproduction	1	0.0711269	0.0142254	AP2	AT4G36920
GO:0009737 response to abscisic acid stimulus	1	0.0855522	0.0166351	ABI4_ARATH	AT2G40220
GO:0007275 development	2	0.0895664	0.016945	ANT_ARATH;AP2	AT4G37750;AT4G36920
GO:0006970 response to osmotic stress	1	0.112763	0.0207721	ABI4_ARATH	AT2G40220
GO:0006950 response to stress	2	0.148032	0.0263731	SHN3_ARATH;DRE2C_ARATH	AT5G25390;AT2G40340
GO:0006952 defense response	1	0.232515	0.0396977	ABI4_ARATH	AT2G40220

## Sheet: etS5
Original row	Gene ID	KEGG ORTHOLOGY	e1/e1	e2/e1	e3/e1	e4/e1	e5/e1	e6/e1
14	cassava4.1_007151m	AT2G28550.1	0	-0.529073	-0.491876	-0.786871	-0.611094	-0.898081
28	cassava4.1_010887m	AT5G64750.1	0	-4.07826	-1.39745	-2.99654	-4.27369	-3.66566
30	cassava4.1_012438m	AT1G64380.1	0	-1.04484	-0.0518477	-1.75975	-2.2029	-1.2039
38	cassava4.1_014137m	AT4G34410.1	0	-3.23107	-2.41889	-4.72547	-2.43518	-3.06492
52	cassava4.1_015402m	AT5G52020.1	0	-2.58901	-1.96973	-2.8625	-2.73889	-3.63487
79	cassava4.1_023719m	AT5G51990.1	0	-6.64386	-6.673	-7.11779	-4.57004	-5.44222
93	cassava4.1_027443m	AT5G51990.1	0	-4.28209	-4.69152	-4.89539	-2.94342	-3.29195
96	cassava4.1_029028m	AT5G11590.1	0	-2.55554	-2.30401	-2.66018	-2.91159	-3.22702
109	cassava4.1_033803m	AT3G50260.1	0	0.0880059	0.077243	-0.78339	0.14496	-0.10967
110	cassava4.1_033866m	AT5G52020.1	0	-3.8847	-4.1818	-4.50635	-2.41043	-1.96016
112	cassava4.1_034303m	AT3G20310.1	0	-0.347215	-0.275612	-0.158913	-0.16246	-0.381385
57	cassava4.1_015843m	AT5G51990.1	0	-1.81553	-3.61176	-4.74468	-2.62238	-3.47233

## Sheet: GO annotation of etS5
GO Term	Count	p-Value	q-Value	Protein	Input Symbol
GO:0009873 ethylene mediated signaling pathway	8	7.40974e-20	2.22292e-19	RAP27_ARATH;ABR1_ARATH;ERF061;ERF109;ERF025;DREB3_ARATH;ERF011;ERF83_ARATH	AT2G28550;AT5G64750;AT1G64380;AT4G34410;AT5G52020;AT5G11590;AT3G50260;AT3G20310
GO:0006355 regulation of transcription, DNA-dependent	9	2.64441e-14	3.96662e-14	RAP27_ARATH;ABR1_ARATH;ERF061;ERF109;ERF025;DRE1D_ARATH;DREB3_ARATH;ERF011;ERF83_ARATH	AT2G28550;AT5G64750;AT1G64380;AT4G34410;AT5G52020;AT5G51990;AT5G11590;AT3G50260;AT3G20310
GO:0006350 transcription	8	1.52872e-10	7.64359e-11	RAP27_ARATH;ABR1_ARATH;ERF061;ERF109;ERF025;DRE1D_ARATH;DREB3_ARATH;ERF011	AT2G28550;AT5G64750;AT1G64380;AT4G34410;AT5G52020;AT5G51990;AT5G11590;AT3G50260
GO:0010200 response to chitin	3	1.26272e-06	5.41164e-07	ERF061;ERF109;ERF011	AT1G64380;AT4G34410;AT3G50260
GO:0009737 response to abscisic acid stimulus	2	0.00108625	0.000362085	ABR1_ARATH;ERF83_ARATH	AT5G64750;AT3G20310
GO:0009788 negative regulation of abscisic acid mediated signaling	1	0.00270399	0.000811197	ABR1_ARATH	AT5G64750
GO:0009749 response to glucose stimulus	1	0.00333928	0.000910712	ABR1_ARATH	AT5G64750
GO:0010228 vegetative to reproductive phase transition	1	0.0126681	0.0029234	RAP27_ARATH	AT2G28550
GO:0009738 abscisic acid mediated signaling	1	0.0147131	0.00315281	DRE1D_ARATH	AT5G51990
GO:0009887 organ morphogenesis	1	0.0290784	0.00551036	RAP27_ARATH	AT2G28550
GO:0009414 response to water deprivation	1	0.0293886	0.00551036	ERF83_ARATH	AT3G20310
GO:0006970 response to osmotic stress	1	0.0650807	0.0114848	ABR1_ARATH	AT5G64750
GO:0006952 defense response	1	0.1383	0.0230501	ERF83_ARATH	AT3G20310
GO:0045449 regulation of transcription	1	0.325228	0.0488178	ERF83_ARATH	AT3G20310
GO:0006950 response to stress	1	0.325452	0.0488178	DRE1D_ARATH	AT5G51990

[truncated: 2 more sheets: etS6, GO annotation of etS6]
