# Supplementary material for: Exposure to various abscission-promoting treatments suggests substantial ERF subfamily transcription factors involvement in the regulation of cassava leaf abscission
Source: BMC Genomics. 2016 Aug 3;17:538. doi: 10.1186/s12864-016-2845-5 (PMC4973035; doi:10.1186/s12864-016-2845-5)
Supplement: Additional file 5: Table S5. — AP2/ERF genes that exhibited the same expression patterns during ethylene and water-deficit stress treatments. (XLS 19 kb) [file 12864_2016_2845_MOESM5_ESM.xls]

## Sheet: etS4 and wdS1
Treatment	Gene ID	KEGG ORTHOLOGY	t1/t1	t2/t1	t3/t1	t4/t1	t5/t1	t6/t1
et	cassava4.1_025181m	AT4G23750	0	1.57163	1.29166	0	0	0
wd	cassava4.1_025181m	AT4G23750	0	0.69207	0.646439	1.00353	0	0
et	cassava4.1_026705m	AT1G21910	0	1.84278	2.12965	1.08631	0	0.359521
wd	cassava4.1_026705m	AT1G21910	0	1.10749	0	1.45954	0	0

## Sheet: etS6 and wdS1
Treatment	Gene ID	KEGG ORTHOLOGY	t1/t1	t2/t1	t3/t1	t4/t1	t5/t1	t6/t1
et	cassava4.1_015499m	AT3G15210	0	-0.186065	0.589955	0.183201	-0.0656722	-0.260325
wd	cassava4.1_015499m	AT3G15210	0	0.221073	0.105544	-0.129892	-0.511691	-0.523255
et	cassava4.1_028940m	AT4G17500	0	-0.0831412	0.204015	0.0847446	-0.0165412	0.0318186
wd	cassava4.1_028940m	AT4G17500	0	0.636358	-0.124534	0.403377	-0.925769	0.945008

## Sheet: etS2 and wdS5
Treatment	Gene ID	KEGG ORTHOLOGY	t1/t1	t2/t1	t3/t1	t4/t1	t5/t1	t6/t1
et	cassava4.1_023899m	AT1G68550	0	0	0	0.794354	0.619929	0.651683
wd	cassava4.1_023899m	AT1G68550	0	0	0	0	0	1.46926
et	cassava4.1_027342m	AT5G61890	0	0	0	0	2.74069	4.18397
wd	cassava4.1_027342m	AT5G61890	0	0	0	0	4.65139	4.08509
et	cassava4.1_030658m	AT5G25190	0	-0.376695	-1.18541	-0.710756	0.337311	1.55528
wd	cassava4.1_030658m	AT5G25190	0	-0.390623	0.468844	0.919302	1.29713	1.7058

## Sheet: etS1 and wdS4, wdS6
Original row	Gene ID	KEGG ORTHOLOGY	t1/t1	t2/t1	t3/t1	t4/t1	t5/t1	t6/t1
et	cassava4.1_010068m	AT1G25560	0	0.434775	0.794104	0.462471	0.551984	0.624896
wd	cassava4.1_010068m	AT1G25560	0	2.16774	1.2756	1.5007	1.48635	2.3099
et	cassava4.1_010102m	AT1G78080	0	-0.0264989	0.207518	-0.0273809	0.0874628	0.240864
wd	cassava4.1_010102m	AT1G78080	0	0.657732	0.0405418	0.181548	0.271426	0.429857
et	cassava4.1_010512m	AT3G25890	0	0.184598	0.77104	0.959399	0.60739	0.502127
wd	cassava4.1_010512m	AT3G25890	0	0.241474	0.188021	0.278342	0.196481	-0.0685439
et	cassava4.1_014721m	AT3G15210	0	-0.876996	1.8654	0.126048	1.49656	1.01378
wd	cassava4.1_014721m	AT3G15210	0	0.852239	1.12961	1.56599	0.330444	0.836247
et	cassava4.1_022726m	AT3G25890	0	-0.283668	0.177344	0.145873	0.156008	0.0994972
wd	cassava4.1_022726m	AT3G25890	0	0.531369	0.394953	0.581207	0.396927	0.415975
et	cassava4.1_023527m	AT1G78080	0	0.450908	0.644779	0.225522	0.169668	0.509645
wd	cassava4.1_023527m	AT1G78080	0	0.290306	-0.0203404	-0.0150826	0.340847	0.236217
et	cassava4.1_023697m	AT1G28360	0	-1.00955	0.809579	1.45833	1.42621	1.72496
wd	cassava4.1_023697m	AT1G28360	0	2.17514	1.54147	1.35597	2.13685	2.67597
wd	cassava4.1_007311m	AT2G33710	0	0	4.46056	4.21251	7.05153	6.60577
et	cassava4.1_007311m	AT2G33710	0	-4.53952	0.163241	0.346531	0.303109	0.516419
wd	cassava4.1_007457m	AT2G33710	0	0	0	4.08565	4.54993	4.35965
et	cassava4.1_007457m	AT2G33710	0	0	3.47427	3.51315	4.41334	4.79008
wd	cassava4.1_013880m	AT3G16770	0	0.0654345	0.0647449	0.536152	0.319271	0.515914
et	cassava4.1_013880m	AT3G16770	0	0.243182	1.34954	1.34449	1.23873	1.36025
wd	cassava4.1_014267m	AT3G16770	0	0.573375	1.03576	1.76909	1.87939	1.62302
et	cassava4.1_014267m	AT3G16770	0	-0.109359	0.95442	1.40828	0.182692	0.376513
wd	cassava4.1_014632m	AT5G13330	0	0.67428	2.88565	4.05014	3.96489	4.34062
et	cassava4.1_014632m	AT5G13330	0	0.349818	2.31394	2.60957	3.49248	3.72115
wd	cassava4.1_014695m	AT1G49120	0	-0.302938	0.356933	0.725523	-0.00245467	0.612022
et	cassava4.1_014695m	AT1G49120	0	0.72334	2.87759	2.69417	3.16223	2.89524
wd	cassava4.1_015856m	AT3G23240	0	0.987612	2.04994	2.8358	1.93629	3.30601
et	cassava4.1_015856m	AT3G23240	0	2.11417	4.60452	4.79582	4.88838	4.6475
wd	cassava4.1_017103m	AT3G23240	0	0.299362	0.891575	1.93025	1.93361	1.99899
et	cassava4.1_017103m	AT3G23240	0	0.35242	3.73572	3.04277	3.14173	3.39196
wd	cassava4.1_022781m	AT3G23240	0	0	2.15131	2.42304	1.83265	2.76473
et	cassava4.1_022781m	AT3G23240	0	2.18139	3.96832	4.11715	3.80553	3.76386
wd	cassava4.1_032424m	AT5G44210	0	0.245131	0.658554	0.709467	0.710437	0.471344
et	cassava4.1_032424m	AT5G44210	0	-0.109981	0.739762	0.658006	0.805705	1.01178
